# Supplementary material for: Tetra­aqua­(1,10-phenanthroline-5,6-dione-κ2 N,N′)cobalt(II) dinitrate
Source: Acta Crystallogr Sect E Struct Rep Online. 2009 May 20;65(Pt 6):m653. doi: 10.1107/S1600536809017826 (PMC2969730; doi:10.1107/S1600536809017826)
Supplement: Supplementary file 1 [file e-65-0m653-sup1.cif]

##############################################################################
###                                                                        ###
###        Electronic paper (Acta Crystallographica Section E)             ###
###                                                                        ###
##############################################################################
#                                                                            #
# This CIF contains the data in a paper accepted for publication in Acta     #
# Crystallographica Section E. It conforms to the requirements of Notes      #
# for Authors for Section E, and has been peer reviewed under the auspices   #
# of the IUCr Commission on Journals.                                        #
#                                                                            #
# Full details of the Crystallographic Information File format               #
# are given in the paper "The Crystallographic Information File (CIF):       #
# a New Standard Archive File for Crystallography" by S. R. Hall, F. H.      #
# Allen and I. D. Brown [Acta Cryst. (1991), A47, 655-685].                  #
#                                                                            #
# The current version of the core CIF dictionary is obtainable from          #
# ftp://ftp.iucr.org/pub/cif_core.dic. The current version number is 2.4.    #
#                                                                            #
# Software is freely available for graphical display of the structure(s) in  #
# this CIF.  For information consult the CIF home page http://www.iucr.org/  #
# cif/home.html                                                              #
#                                                                            #
# This file may be used for bona fide research purposes within the           #
# scientific community so long as proper attribution is given to the journal # 
# article from which it was obtained.                                        #
#                                                                            #
##############################################################################
                                             
data_I
_audit_creation_method     SHELXL-97
_chemical_name_systematic
;
Tetraaqua(1,10-phenanthroline-5,6-dione-\k^2^<i>N</i>,<i>N</i>')cobalt(II)
dinitrate
;
_chemical_name_common     ?
_chemical_formula_moiety     'C12 H14 Co N2 O6 2+, 2(N O3 -)'
_chemical_formula_sum     'C12 H14 Co N4 O12'
_chemical_formula_iupac     '[Co (C12 H6 N2 O2) (H2 O)4] (N O3)2'
_chemical_formula_weight     465.20
_chemical_melting_point     ?
_symmetry_cell_setting     monoclinic
_symmetry_space_group_name_H-M     'C 2/c'
_symmetry_space_group_name_Hall     '-C 2yc'
loop_
    _symmetry_equiv_pos_as_xyz
    'x, y, z'
    '-x, y, -z+1/2'
    'x+1/2, y+1/2, z'
    '-x+1/2, y+1/2, -z+1/2'
    '-x, -y, -z'
    'x, -y, z-1/2'
    '-x+1/2, -y+1/2, -z'
    'x+1/2, -y+1/2, z-1/2'
_cell_length_a     12.7978(12)
_cell_length_b     10.6388(10)
_cell_length_c     13.0989(12)
_cell_angle_alpha     90.00
_cell_angle_beta     105.248(2)
_cell_angle_gamma     90.00
_cell_volume     1720.7(3)
_cell_formula_units_Z     4
_cell_measurement_reflns_used     2754
_cell_measurement_theta_min     2.52
_cell_measurement_theta_max     26.82
_cell_measurement_temperature     295(2)
_exptl_crystal_description     Block
_exptl_crystal_colour     Purple
_exptl_crystal_size_max     0.18
_exptl_crystal_size_mid     0.14
_exptl_crystal_size_min     0.13
_exptl_crystal_density_diffrn     1.796
_exptl_crystal_density_meas     ?
_exptl_crystal_density_method     'not measured'
_exptl_crystal_F_000     948
_exptl_absorpt_coefficient_mu     1.075
_exptl_absorpt_correction_type     'multi-scan'
_exptl_absorpt_process_details     '(SADABS; Sheldrick, 1996)'
_exptl_absorpt_correction_T_min     0.8300
_exptl_absorpt_correction_T_max     0.8729
_diffrn_ambient_temperature     295(2)
_diffrn_radiation_type     MoK\a
_diffrn_radiation_wavelength     0.71073
_diffrn_radiation_source     'fine-focus sealed tube'
_diffrn_radiation_monochromator     graphite
_diffrn_measurement_device_type     'Bruker SMART APEX area-detector'
_diffrn_measurement_method     '\f and \w'
_diffrn_detector_area_resol_mean     ?
_diffrn_reflns_number     4509
_diffrn_reflns_av_R_equivalents     0.0198
_diffrn_reflns_av_sigmaI/netI     0.0256
_diffrn_reflns_theta_min     2.53
_diffrn_reflns_theta_max     26.00
_diffrn_reflns_theta_full     26.00
_diffrn_measured_fraction_theta_max     0.996
_diffrn_measured_fraction_theta_full     0.996
_diffrn_reflns_limit_h_min     -15
_diffrn_reflns_limit_h_max     15
_diffrn_reflns_limit_k_min     -5
_diffrn_reflns_limit_k_max     13
_diffrn_reflns_limit_l_min     -16
_diffrn_reflns_limit_l_max     15
_diffrn_standards_number     0
_diffrn_standards_interval_count     ?
_diffrn_standards_interval_time     ?
_diffrn_standards_decay_%     ?
_refine_special_details
;
 Refinement of F^2^ against ALL reflections.  The weighted R-factor wR and
 goodness of fit S are based on F^2^, conventional R-factors R are based
 on F, with F set to zero for negative F^2^. The threshold expression of
 F^2^ > 2sigma(F^2^) is used only for calculating R-factors(gt) etc. and is
 not relevant to the choice of reflections for refinement.  R-factors based
 on F^2^ are statistically about twice as large as those based on F, and R-
 factors based on ALL data will be even larger.
;
_reflns_number_total     1695
_reflns_number_gt     1549
_reflns_threshold_expression     I>2\s(I)
_refine_ls_structure_factor_coef     Fsqd
_refine_ls_matrix_type     full
_refine_ls_R_factor_all     0.0543
_refine_ls_R_factor_gt     0.0507
_refine_ls_wR_factor_gt     0.1343
_refine_ls_wR_factor_ref     0.1379
_refine_ls_goodness_of_fit_ref     1.037
_refine_ls_restrained_S_all     1.032
_refine_ls_number_reflns     1695
_refine_ls_number_parameters     132
_refine_ls_number_restraints     12
_refine_ls_hydrogen_treatment     constr
_refine_ls_weighting_scheme     calc
_refine_ls_weighting_details
          'calc w=1/[\s^2^(Fo^2^)+(0.071P)^2^+5.1444P] where P=(Fo^2^+2Fc^2^)/3'
_atom_sites_solution_hydrogens     geom
_atom_sites_solution_primary     direct
_atom_sites_solution_secondary     difmap
_refine_ls_shift/su_max     0.000
_refine_ls_shift/su_mean     0.000
_refine_diff_density_max     0.675
_refine_diff_density_min     -0.611
_refine_ls_extinction_method     none
_refine_ls_extinction_coef     ?
loop_
    _atom_type_symbol
    _atom_type_description
    _atom_type_scat_dispersion_real
    _atom_type_scat_dispersion_imag
    _atom_type_scat_source
    'C' 'C' 0.0033 0.0016
                         'International Tables Vol C Tables 4.2.6.8 and 6.1.1.4'
    'H' 'H' 0.0000 0.0000
                         'International Tables Vol C Tables 4.2.6.8 and 6.1.1.4'
    'Co' 'Co' 0.3494 0.9721
                         'International Tables Vol C Tables 4.2.6.8 and 6.1.1.4'
    'N' 'N' 0.0061 0.0033
                         'International Tables Vol C Tables 4.2.6.8 and 6.1.1.4'
    'O' 'O' 0.0106 0.0060
                         'International Tables Vol C Tables 4.2.6.8 and 6.1.1.4'
_computing_data_collection     'SMART (Bruker, 2002)'
_computing_cell_refinement     'SAINT (Bruker, 2002)'
_computing_data_reduction     'SAINT (Bruker, 2002)'
_computing_structure_solution     'SHELXS97 (Sheldrick, 2008)'
_computing_structure_refinement     'SHELXL97 (Sheldrick, 2008)'
_computing_molecular_graphics     'SHELXTL (Sheldrick, 2008)'
_computing_publication_material     'SHELXTL (Sheldrick, 2008)'
loop_
    _atom_site_type_symbol
    _atom_site_label
    _atom_site_fract_x
    _atom_site_fract_y
    _atom_site_fract_z
    _atom_site_U_iso_or_equiv
    _atom_site_adp_type
    _atom_site_calc_flag
    _atom_site_refinement_flags
    _atom_site_occupancy
    _atom_site_disorder_assembly
    _atom_site_disorder_group
    Co Co1 0.5000 0.25979(6) 0.2500 0.0379(3) Uani d S 1 . .
    O O1W 0.5719(3) 0.3981(3) 0.3584(3) 0.0621(10) Uani d . 1 . .
    H H1W1 0.5858 0.4726 0.3425 0.075 Uiso d R 1 . .
    H H1W2 0.6036 0.3829 0.4228 0.075 Uiso d R 1 . .
    O O1 0.4265(4) -0.3399(4) 0.1544(5) 0.1088(17) Uani d U 1 . .
    O O2W 0.3649(3) 0.2686(3) 0.3112(3) 0.0554(9) Uani d . 1 . .
    H H2W1 0.3018 0.2370 0.2998 0.066 Uiso d R 1 . .
    H H2W2 0.3376 0.3407 0.3149 0.066 Uiso d R 1 . .
    O O2 0.2233(3) 0.0263(4) 0.2267(3) 0.0784(12) Uani d . 1 . .
    O O3 0.1111(4) 0.0285(6) 0.0756(4) 0.107(2) Uani d . 1 . .
    O O4 0.1792(4) 0.2017(5) 0.1484(4) 0.0996(18) Uani d . 1 . .
    N N1 0.4417(3) 0.1042(3) 0.1501(3) 0.0394(8) Uani d . 1 . .
    N N2 0.1708(3) 0.0851(5) 0.1490(3) 0.0649(13) Uani d . 1 . .
    C C1 0.3828(4) 0.1087(6) 0.0491(4) 0.0585(12) Uani d . 1 . .
    H H1 0.3646 0.1869 0.0176 0.070 Uiso calc R 1 . .
    C C2 0.3481(5) 0.0028(7) -0.0099(4) 0.0761(15) Uani d . 1 . .
    H H2 0.3086 0.0097 -0.0802 0.091 Uiso calc R 1 . .
    C C3 0.3716(5) -0.1113(6) 0.0347(5) 0.0735(14) Uani d . 1 . .
    H H3 0.3470 -0.1836 -0.0040 0.088 Uiso calc R 1 . .
    C C4 0.4336(4) -0.1200(4) 0.1406(4) 0.0515(11) Uani d . 1 . .
    C C5 0.4673(3) -0.0087(4) 0.1946(3) 0.0353(8) Uani d . 1 . .
    C C6 0.4594(3) -0.2412(4) 0.1964(4) 0.0679(14) Uani d U 1 . .
loop_
    _atom_site_aniso_label
    _atom_site_aniso_U_11
    _atom_site_aniso_U_22
    _atom_site_aniso_U_33
    _atom_site_aniso_U_12
    _atom_site_aniso_U_13
    _atom_site_aniso_U_23
    Co1 0.0443(5) 0.0219(4) 0.0489(5) 0.000 0.0149(4) 0.000
    O1W 0.094(3) 0.0341(16) 0.065(2) -0.0210(17) 0.0333(19) -0.0165(15)
    O1 0.133(4) 0.047(2) 0.169(4) -0.030(2) 0.080(3) -0.043(2)
    O2W 0.0501(18) 0.0530(19) 0.069(2) 0.0035(14) 0.0271(17) 0.0139(16)
    O2 0.075(3) 0.090(3) 0.065(2) 0.006(2) 0.010(2) 0.033(2)
    O3 0.092(3) 0.166(6) 0.058(3) -0.050(3) 0.011(2) 0.001(3)
    O4 0.079(3) 0.089(3) 0.125(4) -0.014(3) 0.016(3) 0.063(3)
    N1 0.0454(18) 0.0375(18) 0.0322(16) -0.0019(15) 0.0046(14) 0.0049(14)
    N2 0.048(2) 0.092(4) 0.054(2) -0.014(2) 0.0108(19) 0.027(2)
    C1 0.052(2) 0.079(3) 0.039(2) -0.004(2) 0.0033(18) 0.010(2)
    C2 0.066(3) 0.117(4) 0.042(2) -0.025(3) 0.007(2) -0.015(2)
    C3 0.074(3) 0.090(3) 0.062(3) -0.036(3) 0.028(2) -0.041(2)
    C4 0.060(3) 0.047(2) 0.057(2) -0.0194(19) 0.0323(19) -0.0230(18)
    C5 0.0425(19) 0.0318(18) 0.0342(19) -0.0051(15) 0.0143(16) -0.0032(14)
    C6 0.083(3) 0.036(2) 0.104(4) -0.012(2) 0.059(3) -0.0202(19)
_geom_special_details
;
 All esds (except the esd in the dihedral angle between two l.s. planes)
 are estimated using the full covariance matrix.  The cell esds are taken
 into account individually in the estimation of esds in distances, angles
 and torsion angles; correlations between esds in cell parameters are only
 used when they are defined by crystal symmetry.  An approximate (isotropic)
 treatment of cell esds is used for estimating esds involving l.s. planes.
;
loop_
    _geom_bond_atom_site_label_1
    _geom_bond_atom_site_label_2
    _geom_bond_site_symmetry_2
    _geom_bond_distance
    _geom_bond_publ_flag
    Co1 O1W . 2.084(3) ?
    Co1 O1W 2_655 2.084(3) ?
    Co1 O2W . 2.091(3) ?
    Co1 O2W 2_655 2.091(3) ?
    Co1 N1 . 2.121(3) ?
    Co1 N1 2_655 2.121(3) ?
    O1W H1W1 . 0.8500 ?
    O1W H1W2 . 0.8502 ?
    O1 C6 . 1.208(6) ?
    O2W H2W1 . 0.8501 ?
    O2W H2W2 . 0.8500 ?
    O2 N2 . 1.232(6) ?
    O3 N2 . 1.218(6) ?
    O4 N2 . 1.245(7) ?
    N1 C5 . 1.338(5) ?
    N1 C1 . 1.340(5) ?
    C1 C2 . 1.372(9) ?
    C1 H1 . 0.9300 ?
    C2 C3 . 1.346(10) ?
    C2 H2 . 0.9300 ?
    C3 C4 . 1.408(8) ?
    C3 H3 . 0.9300 ?
    C4 C5 . 1.388(6) ?
    C4 C6 . 1.476(7) ?
    C5 C5 2_655 1.473(8) ?
    C6 C6 2_655 1.511(10) ?
loop_
    _geom_angle_atom_site_label_1
    _geom_angle_atom_site_label_2
    _geom_angle_atom_site_label_3
    _geom_angle_site_symmetry_1
    _geom_angle_site_symmetry_3
    _geom_angle
    _geom_angle_publ_flag
    O1W Co1 O1W . 2_655 90.1(2) ?
    O1W Co1 O2W . . 88.21(14) ?
    O1W Co1 O2W 2_655 . 88.18(14) ?
    O1W Co1 O2W . 2_655 88.18(14) ?
    O1W Co1 O2W 2_655 2_655 88.21(14) ?
    O2W Co1 O2W . 2_655 174.89(19) ?
    O1W Co1 N1 . . 173.05(14) ?
    O1W Co1 N1 2_655 . 96.32(15) ?
    O2W Co1 N1 . . 94.55(14) ?
    O2W Co1 N1 2_655 . 89.44(13) ?
    O1W Co1 N1 . 2_655 96.32(15) ?
    O1W Co1 N1 2_655 2_655 173.05(14) ?
    O2W Co1 N1 . 2_655 89.44(13) ?
    O2W Co1 N1 2_655 2_655 94.55(14) ?
    N1 Co1 N1 . 2_655 77.36(18) ?
    Co1 O1W H1W1 . . 125.1 ?
    Co1 O1W H1W2 . . 123.5 ?
    H1W1 O1W H1W2 . . 110.1 ?
    Co1 O2W H2W1 . . 139.2 ?
    Co1 O2W H2W2 . . 117.1 ?
    H2W1 O2W H2W2 . . 89.0 ?
    C5 N1 C1 . . 118.2(4) ?
    C5 N1 Co1 . . 115.2(2) ?
    C1 N1 Co1 . . 126.6(3) ?
    O3 N2 O2 . . 119.6(6) ?
    O3 N2 O4 . . 121.7(5) ?
    O2 N2 O4 . . 118.7(5) ?
    N1 C1 C2 . . 122.7(5) ?
    N1 C1 H1 . . 118.7 ?
    C2 C1 H1 . . 118.7 ?
    C3 C2 C1 . . 119.6(5) ?
    C3 C2 H2 . . 120.2 ?
    C1 C2 H2 . . 120.2 ?
    C2 C3 C4 . . 119.4(5) ?
    C2 C3 H3 . . 120.3 ?
    C4 C3 H3 . . 120.3 ?
    C5 C4 C3 . . 117.7(5) ?
    C5 C4 C6 . . 119.6(4) ?
    C3 C4 C6 . . 122.7(4) ?
    N1 C5 C4 . . 122.4(4) ?
    N1 C5 C5 . 2_655 116.1(2) ?
    C4 C5 C5 . 2_655 121.5(3) ?
    O1 C6 C4 . . 121.8(5) ?
    O1 C6 C6 . 2_655 119.7(4) ?
    C4 C6 C6 . 2_655 118.0(3) ?
loop_
    _geom_torsion_atom_site_label_1
    _geom_torsion_atom_site_label_2
    _geom_torsion_atom_site_label_3
    _geom_torsion_atom_site_label_4
    _geom_torsion_site_symmetry_1
    _geom_torsion_site_symmetry_2
    _geom_torsion_site_symmetry_3
    _geom_torsion_site_symmetry_4
    _geom_torsion
    _geom_torsion_publ_flag
    O1W Co1 N1 C5 2_655 . . . -176.8(3) ?
    O2W Co1 N1 C5 . . . . -88.2(3) ?
    O2W Co1 N1 C5 2_655 . . . 95.0(3) ?
    N1 Co1 N1 C5 2_655 . . . 0.2(2) ?
    O1W Co1 N1 C1 2_655 . . . 2.9(4) ?
    O2W Co1 N1 C1 . . . . 91.6(4) ?
    O2W Co1 N1 C1 2_655 . . . -85.2(4) ?
    N1 Co1 N1 C1 2_655 . . . 180.0(5) ?
    C5 N1 C1 C2 . . . . -0.1(7) ?
    Co1 N1 C1 C2 . . . . -179.8(4) ?
    N1 C1 C2 C3 . . . . 1.3(9) ?
    C1 C2 C3 C4 . . . . -1.5(9) ?
    C2 C3 C4 C5 . . . . 0.5(8) ?
    C2 C3 C4 C6 . . . . 177.7(5) ?
    C1 N1 C5 C4 . . . . -1.0(6) ?
    Co1 N1 C5 C4 . . . . 178.8(3) ?
    C1 N1 C5 C5 . . . 2_655 179.6(4) ?
    Co1 N1 C5 C5 . . . 2_655 -0.6(5) ?
    C3 C4 C5 N1 . . . . 0.8(6) ?
    C6 C4 C5 N1 . . . . -176.5(4) ?
    C3 C4 C5 C5 . . . 2_655 -179.8(5) ?
    C6 C4 C5 C5 . . . 2_655 2.9(7) ?
    C5 C4 C6 O1 . . . . 175.7(3) ?
    C3 C4 C6 O1 . . . . -1.4(6) ?
    C5 C4 C6 C6 . . . 2_655 -12.2(6) ?
    C3 C4 C6 C6 . . . 2_655 170.7(4) ?
loop_
    _geom_hbond_atom_site_label_D
    _geom_hbond_atom_site_label_H
    _geom_hbond_atom_site_label_A
    _geom_hbond_site_symmetry_A
    _geom_hbond_distance_DH
    _geom_hbond_distance_HA
    _geom_hbond_distance_DA
    _geom_hbond_angle_DHA
    O2W H2W1 O4 . 0.85 2.21 2.834(6) 129.9
    O2W H2W2 O2 4 0.85 2.14 2.957(6) 161.2
    O1W H1W1 O1 2_665 0.85 2.00 2.793(5) 154.2
    O1W H1W2 O3 8_556 0.85 2.19 2.864(6) 136.0
data_global
_journal_date_recd_electronic     2009-05-11
_journal_date_accepted     2009-05-12
_journal_name_full     'Acta Crystallographica, Section E'
_journal_year     2009
_journal_volume     65
_journal_issue      6
_journal_page_first     m653
_journal_page_last     m653
_journal_paper_category     QM
_journal_coeditor_code     AT2784
_publ_contact_author_name     'Wen-Juan Shi'
_publ_contact_author_address
;
Jiangxi Key Laboratory of Surface Engineering
Jiangxi Science and Technology Normal University
Jiangxi 330013
People's Republic of China.
;
_publ_contact_author_email     swjuan2000@126.com
_publ_contact_author_phone     '+86-7913815352'
_publ_section_title
;
Tetraaqua(1,10-phenanthroline-5,6-dione-\k^2^<i>N</i>,<i>N</i>')cobalt(II)
dinitrate
;
loop_
    _publ_author_name
    _publ_author_address
    'Shi, Wen-Juan'
;
Jiangxi Key Laboratory of Surface Engineering
Jiangxi Science and Technology Normal University
Jiangxi 330013
People's Republic of China.
;
