# Supplementary material for: Tetra­aqua­(1,10-phenanthroline-5,6-dione-κ2 N,N′)cobalt(II) dinitrate
Source: Acta Crystallogr Sect E Struct Rep Online. 2009 May 20;65(Pt 6):m653. doi: 10.1107/S1600536809017826 (PMC2969730; doi:10.1107/S1600536809017826)
Supplement: Supplementary file 2 [file e-65-0m653-Isup2.hkl]

# 
# h,k,l, Fc-squared, Fo-squared, sigma(Fo-squared) and status flag 
# 
data_I
_shelx_title ' COM in P1                        C2/c' 
_shelx_refln_list_code          4 
_shelx_F_calc_maximum      471.25 
_exptl_crystal_F_000       948.00 
_reflns_d_resolution_high  0.8106 
 
loop_ 
 _symmetry_equiv_pos_as_xyz 
 'x, y, z' 
 '-x, y, -z+1/2' 
 'x+1/2, y+1/2, z' 
 '-x+1/2, y+1/2, -z+1/2' 
 '-x, -y, -z' 
 'x, -y, z-1/2' 
 '-x+1/2, -y+1/2, -z' 
 'x+1/2, -y+1/2, z-1/2' 
 
_cell_length_a    12.7978 
_cell_length_b    10.6388 
_cell_length_c    13.0989 
_cell_angle_alpha  90.000 
_cell_angle_beta  105.248 
_cell_angle_gamma  90.000 
 
_shelx_F_squared_multiplier     1.000 
 
loop_ 
 _refln_index_h 
 _refln_index_k 
 _refln_index_l 
 _refln_F_squared_calc 
 _refln_F_squared_meas 
 _refln_F_squared_sigma 
 _refln_observed_status 
   4   0   0     4812.71     4835.42     87.81 o 
   6   0   0     2361.20     2491.26     49.76 o 
   8   0   0      571.49      643.43     30.03 o 
  10   0   0       35.87       48.75      6.91 o 
  12   0   0      126.62      116.27     15.37 o 
   1   1   0      212.05      161.65      3.69 o 
   3   1   0     3963.34     4107.34     52.34 o 
   5   1   0      236.28      282.50      5.82 o 
   7   1   0     1060.23      951.91     15.48 o 
   9   1   0      364.24      333.93     11.27 o 
  11   1   0      394.90      382.22     13.49 o 
  13   1   0       57.02       54.51      8.81 o 
  15   1   0        9.15       24.05      7.30 o 
   0   2   0      419.06      349.53      8.66 o 
   2   2   0    11205.66    12652.95    223.89 o 
   4   2   0     3202.55     2799.91     43.63 o 
   6   2   0     7781.67     7783.72    115.74 o 
   8   2   0     1732.68     1799.05     32.72 o 
  10   2   0      973.89     1021.93     23.20 o 
  12   2   0      458.39      456.58     15.60 o 
  14   2   0      300.25      290.10     14.31 o 
   1   3   0     2848.77     2959.73     38.98 o 
   3   3   0      158.41      139.17      5.25 o 
   5   3   0     1269.15     1396.75     24.87 o 
   7   3   0      707.69      804.46     25.97 o 
   9   3   0      427.35      377.38     12.16 o 
  11   3   0      143.87      126.47     12.21 o 
  13   3   0       19.31       14.65      5.26 o 
   0   4   0     6486.86     6390.36    115.33 o 
   2   4   0      105.29       92.77     23.22 o 
   4   4   0     9042.59     9171.30    134.61 o 
   6   4   0    11798.31    12786.79    187.20 o 
   8   4   0     5397.10     5303.25    117.76 o 
  10   4   0      630.15      685.54     18.30 o 
  12   4   0       85.93      106.70      8.65 o 
  14   4   0       78.09      116.68     12.56 o 
   1   5   0     2471.27     2603.22     36.15 o 
   3   5   0      667.74      904.23     22.42 o 
   5   5   0       58.49       88.37      5.36 o 
   7   5   0       59.74       54.82      6.22 o 
   9   5   0      733.13      728.55     23.71 o 
  11   5   0        0.56       -0.54      3.58 o 
  13   5   0        4.87       11.84     20.66 o 
   0   6   0     7419.45     7718.53    140.47 o 
   2   6   0     5697.18     5624.05     74.35 o 
   4   6   0      917.28      830.81     17.93 o 
   6   6   0     1714.87     1880.39     34.30 o 
   8   6   0      661.78      637.05     16.71 o 
  10   6   0      214.66      198.12     10.24 o 
  12   6   0      317.37      409.51     19.14 o 
   1   7   0     2256.02     2162.64     66.30 o 
   3   7   0        5.50        8.45      2.71 o 
   5   7   0      764.08      719.12     15.44 o 
   7   7   0      855.72      857.24     20.33 o 
   9   7   0        3.81        8.38      3.95 o 
  11   7   0       35.92       59.56      9.10 o 
   0   8   0     9821.75     9228.00    169.18 o 
   2   8   0     5568.58     5998.30     80.72 o 
   4   8   0     1006.63     1341.38     33.69 o 
   6   8   0      502.40      519.00     18.31 o 
   8   8   0      688.40      629.06     17.84 o 
  10   8   0       29.36       65.68     13.21 o 
  12   8   0       10.80       22.94      7.69 o 
   1   9   0       21.91       27.41      3.95 o 
   3   9   0       22.56       -1.12      2.93 o 
   5   9   0      471.06      500.39     13.48 o 
   7   9   0      662.94      769.65     18.25 o 
   9   9   0      323.00      323.96     17.43 o 
  11   9   0      167.34      190.74     19.70 o 
   0  10   0       33.37      103.78     14.41 o 
   2  10   0      521.85      556.19     22.58 o 
   4  10   0     1061.14      891.16     28.51 o 
   6  10   0      587.34      734.81     26.63 o 
   8  10   0      591.68      779.79     42.76 o 
   1  11   0      461.56      350.65     16.79 o 
   3  11   0      243.10      316.87     16.65 o 
   5  11   0      276.81      381.97     29.31 o 
   7  11   0      450.71      450.19     31.71 o 
   0  12   0      849.31      822.07     40.36 o 
   2  12   0      741.43      818.05     37.48 o 
   4  12   0      449.15      498.24     31.71 o 
   6  12   0      316.24      324.31     29.79 o 
   1  13   0      349.68      362.52     19.51 o 
 -15   1   1      272.74      295.70     18.51 o 
 -13   1   1      747.08      733.67     25.99 o 
 -11   1   1      205.58      179.20      9.51 o 
  -9   1   1     1854.13     1517.39     29.20 o 
  -7   1   1     8962.20     9112.94    115.40 o 
  -5   1   1      418.67      401.33      9.36 o 
  -3   1   1     3707.38     3517.00     51.48 o 
  -1   1   1     7387.63     7436.44     92.34 o 
   1   1   1     1668.14     1735.92     26.53 o 
   3   1   1     8133.34     9145.29    114.45 o 
   5   1   1     1185.25      915.58     15.37 o 
   7   1   1     4079.17     3661.96     58.62 o 
   9   1   1     4018.23     3597.00     75.47 o 
  11   1   1      218.28      185.95     10.17 o 
  13   1   1      159.89      179.39     11.71 o 
 -14   2   1      115.49      122.40     17.54 o 
 -12   2   1        0.81        9.17      4.25 o 
 -10   2   1       49.72       62.42      7.45 o 
  -8   2   1      469.93      406.53     20.26 o 
  -6   2   1       20.40       15.19      2.00 o 
  -4   2   1      241.83      159.54     10.33 o 
  -2   2   1    10576.51    11224.44    198.57 o 
   0   2   1     2597.96     2826.82     47.39 o 
   2   2   1        0.53       -2.85      1.90 o 
   4   2   1      472.06      371.88     12.68 o 
   6   2   1       83.80      129.91      6.17 o 
   8   2   1      269.79      252.79      9.52 o 
  10   2   1      188.12      178.58     15.66 o 
  12   2   1        0.21        3.66      4.42 o 
  14   2   1        4.92        8.36      5.42 o 
 -15   3   1      228.03      220.26     16.64 o 
 -13   3   1      465.77      407.29     26.91 o 
 -11   3   1      589.92      538.59     16.07 o 
  -9   3   1     3258.21     2995.41     50.71 o 
  -7   3   1     7472.34     7184.03    108.15 o 
  -5   3   1     3898.10     3579.00     66.04 o 
  -3   3   1     2895.00     3237.27     49.26 o 
  -1   3   1      163.10      187.10      4.71 o 
   1   3   1    12965.71    13304.44    191.19 o 
   3   3   1     3967.96     4196.82     63.42 o 
   5   3   1     6409.60     6656.22     99.85 o 
   7   3   1     4995.20     4866.95     76.36 o 
   9   3   1     2019.33     1811.87     34.75 o 
  11   3   1      448.48      408.10     14.23 o 
  13   3   1      415.09      377.52     15.16 o 
 -14   4   1        0.75        2.64      6.49 o 
 -12   4   1        7.17       10.21      5.26 o 
 -10   4   1        2.66        3.23      3.46 o 
  -8   4   1      978.11      894.36     19.67 o 
  -6   4   1      999.10      943.30     19.02 o 
  -4   4   1       55.71       65.13      4.04 o 
  -2   4   1     2377.00     2636.34     36.02 o 
   0   4   1      768.59      630.00     12.48 o 
   2   4   1      731.06      685.79     13.83 o 
   4   4   1     1368.03     1365.19     24.58 o 
   6   4   1       12.68        7.85      2.86 o 
   8   4   1      298.63      264.56     12.19 o 
  10   4   1        4.00        5.19      4.21 o 
  12   4   1        0.31       -2.09      4.04 o 
  14   4   1       27.00       42.43      6.55 o 
 -13   5   1      447.63      404.14     19.53 o 
 -11   5   1      274.55      286.83     14.94 o 
  -9   5   1      313.31      259.55     10.23 o 
  -7   5   1     2247.96     1989.59     35.57 o 
  -5   5   1     1054.30      981.98     19.50 o 
  -3   5   1     5593.67     5771.05     75.36 o 
  -1   5   1     8477.41     8671.17    110.20 o 
   1   5   1     3683.42     3739.26     50.38 o 
   3   5   1     1756.62     1527.52     27.16 o 
   5   5   1      271.95      189.21     13.57 o 
   7   5   1     2309.03     2402.54     79.44 o 
   9   5   1     1189.10     1179.45     25.94 o 
  11   5   1      374.02      277.33     19.28 o 
  13   5   1      158.30      118.10      9.86 o 
 -12   6   1       21.57       22.98      7.69 o 
 -10   6   1        1.12       -1.20      4.08 o 
  -8   6   1      495.47      488.41     13.94 o 
  -6   6   1     1199.31     1195.04     23.93 o 
  -4   6   1       77.72      102.72      6.38 o 
  -2   6   1     2822.53     2792.98     39.57 o 
   0   6   1       34.33       36.68      3.36 o 
   2   6   1     2365.07     2389.93     34.93 o 
   4   6   1      379.33      389.54     16.79 o 
   6   6   1      320.30      360.32     14.04 o 
   8   6   1      337.80      346.09     12.16 o 
  10   6   1        5.52       15.58      4.73 o 
  12   6   1       18.20       11.08      7.36 o 
 -13   7   1      167.63      148.94     13.76 o 
 -11   7   1      126.77      153.23     13.45 o 
  -9   7   1      642.18      644.15     22.08 o 
  -7   7   1      370.19      320.05     11.28 o 
  -5   7   1     2029.58     1854.91     29.97 o 
  -3   7   1     2742.83     2665.63     39.14 o 
  -1   7   1     7083.72     7008.19     91.70 o 
   1   7   1     7433.83     7126.99    194.31 o 
   3   7   1      293.94      254.45      8.20 o 
   5   7   1      215.26      215.86      9.09 o 
   7   7   1      347.75      318.02     11.53 o 
   9   7   1      927.25      900.64     22.53 o 
  11   7   1      206.32      211.69     14.56 o 
 -12   8   1       10.64        8.17      6.73 o 
 -10   8   1        0.67       -0.64      5.06 o 
  -8   8   1      381.32      389.10     22.75 o 
  -6   8   1       13.42       10.47      3.54 o 
  -4   8   1      209.64      188.30     10.00 o 
  -2   8   1     1295.10     1279.73     22.30 o 
   0   8   1     2208.37     2222.84     33.86 o 
   2   8   1      355.25      358.65      9.98 o 
   4   8   1      152.90      149.78      7.18 o 
   6   8   1       79.54       73.98      6.68 o 
   8   8   1      205.94      182.42     12.53 o 
  10   8   1      354.26      447.59     19.48 o 
 -11   9   1      531.68      523.24     23.12 o 
  -9   9   1      473.38      439.94     20.11 o 
  -7   9   1      780.10      829.26     28.83 o 
  -5   9   1      415.74      357.22     13.04 o 
  -3   9   1        9.17        8.28      3.99 o 
  -1   9   1       35.80       32.38      5.08 o 
   1   9   1      509.57      407.79     15.77 o 
   3   9   1      347.42      318.87     10.07 o 
   5   9   1     1168.40     1127.27     22.61 o 
   7   9   1     1907.37     1923.40     33.87 o 
   9   9   1      399.00      439.91     27.87 o 
 -10  10   1       54.22       77.53     17.78 o 
  -8  10   1       49.51       61.75     14.41 o 
  -6  10   1      268.03      247.21     14.66 o 
  -4  10   1      428.80      490.22     15.93 o 
  -2  10   1     1337.58     1366.90     29.36 o 
   0  10   1     1509.42     1416.58     29.94 o 
   2  10   1      689.01      651.44     18.38 o 
   4  10   1        2.28       -0.21      5.49 o 
   6  10   1      156.30      162.71     10.96 o 
   8  10   1      208.00      321.91     28.35 o 
  -7  11   1      533.79      506.89     33.63 o 
  -5  11   1      564.02      536.67     33.63 o 
  -3  11   1       65.41       45.66      8.32 o 
  -1  11   1       81.52       58.81      9.15 o 
   1  11   1      437.12      374.00     17.83 o 
   3  11   1      498.92      459.54     20.21 o 
   5  11   1      853.74      905.23     30.89 o 
   7  11   1      453.99      473.73     32.19 o 
  -6  12   1      285.25      404.07     30.27 o 
  -4  12   1      155.10      141.74     19.70 o 
  -2  12   1       60.80       47.48      8.49 o 
   0  12   1      372.01      386.13     18.83 o 
   2  12   1      258.28      262.27     18.26 o 
   4  12   1      176.74      180.37     14.94 o 
  -1  13   1      295.07      233.50     24.50 o 
   1  13   1      211.56      188.14     14.94 o 
 -14   0   2       75.76       96.57     15.86 o 
 -12   0   2       49.79       75.43     12.97 o 
 -10   0   2      202.63      208.52     15.37 o 
  -8   0   2       48.22       26.02      3.64 o 
  -6   0   2    15788.69    18244.54    334.88 o 
  -4   0   2   222080.83   225635.95   8386.20 o 
  -2   0   2    24634.99    25374.54    615.95 o 
   0   0   2    37540.43    36168.45    621.66 o 
   2   0   2     6937.90     7012.80    174.41 o 
   4   0   2     1508.46     1414.95     42.28 o 
   6   0   2       13.94       13.14      3.90 o 
   8   0   2      462.76      430.34     17.30 o 
  10   0   2      394.91      381.16     26.43 o 
  12   0   2      742.16      686.82     25.14 o 
  14   0   2      374.27      330.56     26.91 o 
 -15   1   2       79.06       53.81     12.97 o 
 -13   1   2       90.22       75.92      9.68 o 
 -11   1   2       75.05       63.17      7.94 o 
  -9   1   2        0.92       -3.86      2.67 o 
  -7   1   2       63.55       36.24      3.61 o 
  -5   1   2     1602.36     1481.54     21.15 o 
  -3   1   2    21254.52    23718.72    290.98 o 
  -1   1   2     4623.15     5327.82     93.43 o 
   1   1   2    18949.74    19631.32    278.09 o 
   3   1   2     3935.00     3622.18     41.99 o 
   5   1   2        4.63        5.22      2.29 o 
   7   1   2      513.18      482.60     16.57 o 
   9   1   2      339.76      329.22     10.38 o 
  11   1   2        1.63       10.37      4.51 o 
  13   1   2       51.03       52.17      7.37 o 
 -14   2   2      516.01      487.72     21.37 o 
 -12   2   2      645.88      724.69     23.03 o 
 -10   2   2      615.48      631.79     20.15 o 
  -8   2   2     1795.37     1660.62     25.18 o 
  -6   2   2     8159.65     8565.26    108.16 o 
  -4   2   2      105.02      200.87      4.81 o 
  -2   2   2     8316.60     9275.83    102.94 o 
   0   2   2    26312.58    26756.47    382.97 o 
   2   2   2    12221.00    12476.51    179.54 o 
   4   2   2      470.34      438.65     11.21 o 
   6   2   2     7166.18     7722.38    116.03 o 
   8   2   2     4685.31     5007.21     79.79 o 
  10   2   2      501.42      468.04     15.05 o 
  12   2   2      274.21      296.73     13.49 o 
  14   2   2      158.87      205.90     15.97 o 
 -15   3   2       19.67       21.31      7.69 o 
 -13   3   2        4.95        6.11      5.94 o 
 -11   3   2      206.42      213.07     10.01 o 
  -9   3   2      114.42      123.51      6.96 o 
  -7   3   2       77.74       69.06      4.79 o 
  -5   3   2      221.59      157.83      5.58 o 
  -3   3   2     2591.00     2752.70     36.77 o 
  -1   3   2     2812.33     2928.37     38.46 o 
   1   3   2     5521.27     6220.70     91.61 o 
   3   3   2        1.90       20.59      2.75 o 
   5   3   2     2290.86     2225.97     37.53 o 
   7   3   2     1684.34     1622.86     54.28 o 
   9   3   2       67.62       69.13      6.65 o 
  11   3   2        3.97        0.65      3.78 o 
  13   3   2      134.17      144.61     11.21 o 
 -14   4   2      374.02      412.26     26.19 o 
 -12   4   2      399.09      453.94     29.31 o 
 -10   4   2     1455.98     1602.74     31.45 o 
  -8   4   2     7710.71     7820.52    227.49 o 
  -6   4   2     5360.43     5626.87     85.29 o 
  -4   4   2      599.79      468.07      9.44 o 
  -2   4   2     2936.92     3416.55     45.26 o 
   0   4   2    19469.48    20134.53    248.96 o 
   2   4   2    30009.52    32768.04    467.07 o 
   4   4   2    12353.67    13566.91    197.57 o 
   6   4   2     1493.15     1622.98     30.13 o 
   8   4   2     1323.43     1245.90     26.15 o 
  10   4   2      533.90      599.54     17.46 o 
  12   4   2       61.25       39.81     12.56 o 
 -13   5   2      149.29      127.35     12.23 o 
 -11   5   2        9.27        9.25      5.19 o 
  -9   5   2        2.42       -1.51      3.03 o 
  -7   5   2        3.19        2.11      2.55 o 
  -5   5   2     1269.09     1119.00     18.76 o 
  -3   5   2       57.29       67.87      3.69 o 
  -1   5   2       63.97       97.36      4.12 o 
   1   5   2      352.15      270.38     13.45 o 
   3   5   2      132.60      191.13      7.90 o 
   5   5   2      679.90      630.15     30.74 o 
   7   5   2       41.04       62.33      7.28 o 
   9   5   2       95.06      111.22      8.89 o 
  11   5   2      240.38      217.22     17.88 o 
  13   5   2      220.80      222.35     12.82 o 
 -12   6   2      213.23      211.40     14.27 o 
 -10   6   2      243.12      297.75     14.61 o 
  -8   6   2      563.84      537.82     18.49 o 
  -6   6   2     4886.77     5012.84     68.23 o 
  -4   6   2     2464.70     2540.16     36.88 o 
  -2   6   2     3465.45     3289.23     45.38 o 
   0   6   2     5450.24     4993.16     66.10 o 
   2   6   2     2538.72     2472.42     41.54 o 
   4   6   2      188.81      179.95      9.80 o 
   6   6   2     1450.71     1276.50     28.10 o 
   8   6   2     1223.09     1324.16     28.35 o 
  10   6   2      260.70      332.06     13.19 o 
  12   6   2      474.54      540.18     18.44 o 
 -13   7   2        0.29        3.36      7.69 o 
 -11   7   2      133.02      162.30     19.22 o 
  -9   7   2      236.27      215.73     12.74 o 
  -7   7   2      394.71      369.13     16.50 o 
  -5   7   2     1621.48     1671.42     27.31 o 
  -3   7   2      268.93      220.17      9.15 o 
  -1   7   2      116.79      115.06      5.33 o 
   1   7   2     2375.53     2440.78     36.16 o 
   3   7   2      533.96      374.53     13.64 o 
   5   7   2       11.76       19.10      4.07 o 
   7   7   2      515.75      673.46     18.08 o 
   9   7   2        6.08       -1.21      4.47 o 
  11   7   2        0.78        2.94      4.49 o 
 -12   8   2      140.27      177.29     20.18 o 
 -10   8   2       42.12       36.50      9.61 o 
  -8   8   2      519.96      614.47     22.98 o 
  -6   8   2     2788.34     3282.34     71.15 o 
  -4   8   2     5096.12     5342.55     84.85 o 
  -2   8   2     6660.12     6492.79    100.22 o 
   0   8   2     3575.40     3839.96     62.95 o 
   2   8   2     1013.72     1092.84     20.16 o 
   4   8   2      776.44      748.70     18.10 o 
   6   8   2      118.54      155.89      8.98 o 
   8   8   2      136.55      146.17      9.54 o 
  10   8   2      249.71      269.67     12.84 o 
 -11   9   2      125.41      144.83     13.82 o 
  -9   9   2      119.79      138.05     13.21 o 
  -7   9   2      422.75      350.32     24.74 o 
  -5   9   2       16.89       23.48      6.04 o 
  -3   9   2      616.77      602.03     16.87 o 
  -1   9   2       13.29        2.36      3.51 o 
   1   9   2     1367.90     1307.77     32.38 o 
   3   9   2      390.27      409.37     14.33 o 
   5   9   2      305.68      332.88     13.57 o 
   7   9   2      813.05      809.03     70.63 o 
   9   9   2      456.80      472.79     21.40 o 
 -10  10   2      172.02      238.03     16.95 o 
  -8  10   2      733.10      692.00     26.20 o 
  -6  10   2      477.00      441.00     23.06 o 
  -4  10   2        5.65       41.80     10.33 o 
  -2  10   2      281.63      397.82     13.93 o 
   0  10   2     1274.18     1056.02     24.75 o 
   2  10   2     1213.76     1276.21     28.84 o 
   4  10   2     1121.04     1295.21     34.06 o 
   6  10   2      567.48      537.25     18.49 o 
   8  10   2      379.52      368.42     27.27 o 
  -7  11   2      411.90      556.99     33.63 o 
  -5  11   2      286.23      282.06     16.16 o 
  -3  11   2      127.71       76.51      9.78 o 
  -1  11   2      347.92      368.85     18.65 o 
   1  11   2      540.69      707.92     20.15 o 
   3  11   2      617.43      591.24     18.67 o 
   5  11   2      259.18      253.63     17.06 o 
   7  11   2       79.26       87.78     12.06 o 
  -6  12   2      420.25      433.86     31.71 o 
  -4  12   2      579.22      647.18     37.96 o 
  -2  12   2      791.98      828.79     41.80 o 
   0  12   2      682.15      731.27     26.44 o 
   2  12   2      538.37      493.39     21.52 o 
   4  12   2      168.08      159.68     23.06 o 
  -1  13   2      209.73      170.08     21.62 o 
 -15   1   3      186.40      144.76     13.42 o 
 -13   1   3     1082.52      914.36     48.29 o 
 -11   1   3      660.27      613.72     20.88 o 
  -9   1   3      278.08      250.74     15.50 o 
  -7   1   3     9572.43     9427.77    138.35 o 
  -5   1   3     2678.16     2378.81     37.61 o 
  -3   1   3      631.79      914.33     16.93 o 
  -1   1   3    10275.21    11174.54    272.90 o 
   1   1   3     6680.90     7113.74     72.53 o 
   3   1   3     6081.38     5820.41     73.89 o 
   5   1   3     4296.08     3664.74     50.26 o 
   7   1   3     1095.15     1016.80     18.97 o 
   9   1   3     1943.55     2037.17     33.75 o 
  11   1   3      923.53      885.26     23.48 o 
  13   1   3      114.89       90.77      9.98 o 
 -14   2   3        4.10       15.37      9.13 o 
 -12   2   3       85.65       88.72      9.83 o 
 -10   2   3       67.95       68.93      5.98 o 
  -8   2   3       73.52      112.39      4.75 o 
  -6   2   3     1729.91     1786.63     34.48 o 
  -4   2   3     2433.10     2897.65     38.84 o 
  -2   2   3     1197.79     1121.87     16.34 o 
   0   2   3      612.86      530.71     13.92 o 
   2   2   3      180.55      242.87      5.96 o 
   4   2   3      262.74      151.19      4.50 o 
   6   2   3       50.16       47.26      5.36 o 
   8   2   3       40.37       73.78      6.56 o 
  10   2   3      286.47      315.68     12.56 o 
  12   2   3       31.85       47.31      8.47 o 
  14   2   3       56.67       49.55      7.53 o 
 -15   3   3      277.19      288.54     31.47 o 
 -13   3   3      885.42      748.34     26.33 o 
 -11   3   3      858.89      763.22     24.29 o 
  -9   3   3      915.29      761.01     17.38 o 
  -7   3   3     1159.15      918.86     29.06 o 
  -5   3   3     3128.66     3355.12     44.50 o 
  -3   3   3       11.34       15.22      1.62 o 
  -1   3   3      671.64      920.45     21.40 o 
   1   3   3    21400.80    23425.86    334.76 o 
   3   3   3    11586.39    12369.83    179.92 o 
   5   3   3     3187.40     3088.06     50.37 o 
   7   3   3     2044.89     1875.98     34.74 o 
   9   3   3     1959.53     1731.65     34.56 o 
  11   3   3       30.23       18.50      5.02 o 
  13   3   3       30.84       34.44      6.54 o 
 -14   4   3       17.19       17.02      8.65 o 
 -12   4   3       36.52       51.71      9.37 o 
 -10   4   3       25.17       24.69      5.75 o 
  -8   4   3      123.17      146.35      6.78 o 
  -6   4   3      378.06      407.49     10.14 o 
  -4   4   3       81.27       80.67      3.54 o 
  -2   4   3     1604.58     1782.16     25.18 o 
   0   4   3     1636.09     1859.15     38.22 o 
   2   4   3      673.06      640.49     16.09 o 
   4   4   3     1464.86     1304.92     24.54 o 
   6   4   3       24.03       21.18      4.10 o 
   8   4   3        6.54        1.74      6.07 o 
  10   4   3        2.77        7.88      4.23 o 
  12   4   3       31.15       57.62      8.95 o 
 -13   5   3      333.80      289.87     22.82 o 
 -11   5   3      352.66      361.24     29.79 o 
  -9   5   3      298.93      264.52     12.56 o 
  -7   5   3     3808.92     3504.55     56.20 o 
  -5   5   3     2204.65     2235.54     32.48 o 
  -3   5   3     1847.01     1948.01     28.24 o 
  -1   5   3     4598.69     4276.26     56.51 o 
   1   5   3     3133.90     2828.44     45.55 o 
   3   5   3     1799.46     1871.01     32.81 o 
   5   5   3      211.61      262.24      9.99 o 
   7   5   3     1707.27     1580.01     34.04 o 
   9   5   3     1243.33      950.81     23.22 o 
  11   5   3      682.32      594.39     26.63 o 
  13   5   3      103.62      150.34     11.33 o 
 -14   6   3       13.35       18.26      8.65 o 
 -12   6   3      162.10      191.92     17.78 o 
 -10   6   3       79.20       70.90      8.49 o 
  -8   6   3      345.21      343.94     12.19 o 
  -6   6   3     1644.34     1533.61     25.05 o 
  -4   6   3      257.88      239.27      6.97 o 
  -2   6   3     1809.24     1903.88     28.24 o 
   0   6   3     1891.34     2056.59     30.33 o 
   2   6   3     1731.11     1891.90     33.49 o 
   4   6   3       58.29       60.98      5.18 o 
   6   6   3       74.06      116.63      7.35 o 
   8   6   3        1.51        7.82      4.32 o 
  10   6   3       87.03      136.41      9.80 o 
  12   6   3       14.03       16.88      5.45 o 
 -13   7   3      381.27      439.62     29.31 o 
 -11   7   3       24.51       12.49      7.69 o 
  -9   7   3      475.91      402.22     18.49 o 
  -7   7   3     1868.54     1901.90     46.67 o 
  -5   7   3     4583.40     4791.09     76.20 o 
  -3   7   3     4269.38     4021.64     64.59 o 
  -1   7   3      941.45      886.54     20.59 o 
   1   7   3      540.19      494.31     21.88 o 
   3   7   3      209.39      202.43      9.21 o 
   5   7   3     1110.00     1174.53     25.17 o 
   7   7   3      615.78      607.80     17.27 o 
   9   7   3      664.86      603.35     18.39 o 
  11   7   3      234.64      253.32     16.79 o 
 -12   8   3       65.99       67.57     10.02 o 
 -10   8   3       59.85       69.40     10.02 o 
  -8   8   3      108.31      103.70     13.21 o 
  -6   8   3      779.44      758.12     25.11 o 
  -4   8   3     1082.58     1143.14     30.66 o 
  -2   8   3      545.27      532.55     22.04 o 
   0   8   3      575.84      520.11     29.05 o 
   2   8   3       18.83       16.00      5.70 o 
   4   8   3      191.86      194.95     12.90 o 
   6   8   3      136.00      188.56     30.51 o 
   8   8   3      339.89      369.12     18.35 o 
  10   8   3      247.20      237.63     16.47 o 
 -11   9   3      354.21      471.58     22.20 o 
  -9   9   3      240.30      213.06     15.73 o 
  -7   9   3       22.13       15.52      6.22 o 
  -5   9   3       51.68       48.93      8.07 o 
  -3   9   3      113.78      111.42     13.13 o 
  -1   9   3      156.08      148.07      9.08 o 
   1   9   3     2201.67     1999.29     40.45 o 
   3   9   3     2220.57     2049.97     43.64 o 
   5   9   3      560.26      510.22     17.28 o 
   7   9   3     1428.68     1555.67     43.15 o 
   9   9   3      297.15      329.86     36.03 o 
 -10  10   3       22.19       32.11     11.29 o 
  -8  10   3      237.97      284.70     17.58 o 
  -6  10   3      912.00      978.36     31.36 o 
  -4  10   3      847.86      814.04     26.97 o 
  -2  10   3      740.40      733.68     24.74 o 
   0  10   3      126.06      141.24      9.17 o 
   2  10   3      351.55      299.35     12.82 o 
   4  10   3       43.18       65.12      7.76 o 
   6  10   3       72.18       86.31      9.15 o 
   8  10   3      227.18      262.20     17.67 o 
  -7  11   3      183.32      159.36     14.31 o 
  -5  11   3      154.82      134.52     12.57 o 
  -3  11   3       80.56       56.68      8.66 o 
  -1  11   3      271.55      231.19     23.54 o 
   1  11   3     1183.14     1174.85     28.01 o 
   3  11   3      751.39      762.39     21.98 o 
   5  11   3      429.18      508.83     29.45 o 
   7  11   3      139.83      138.95     14.29 o 
  -6  12   3      171.93      178.35     15.23 o 
  -4  12   3      162.59      151.15     15.61 o 
  -2  12   3       58.30       43.53      8.28 o 
   0  12   3      330.10      315.22     17.03 o 
   2  12   3      441.25      382.00     19.33 o 
   4  12   3      166.73      145.14     14.10 o 
 -14   0   4      361.93      328.15     24.02 o 
 -12   0   4       86.03      127.80     15.37 o 
 -10   0   4      559.22      671.61     28.83 o 
  -8   0   4    16885.71    17920.95    315.52 o 
  -6   0   4    34129.37    37242.60    646.19 o 
  -4   0   4    74248.71    73155.63   1362.53 o 
  -2   0   4      295.02      299.83      9.18 o 
   0   0   4      113.07      139.96      4.79 o 
   2   0   4      367.72      250.01      6.90 o 
   4   0   4     1155.08      968.67     23.61 o 
   6   0   4      423.72      366.54     13.76 o 
   8   0   4     5646.17     5580.74    109.05 o 
  10   0   4     1048.67      835.40     27.51 o 
  12   0   4       48.67       64.13     10.36 o 
 -15   1   4        9.33        5.78      6.22 o 
 -13   1   4        1.95       -2.85      4.58 o 
 -11   1   4        0.54       -6.37      5.04 o 
  -9   1   4       34.57       43.83      3.69 o 
  -7   1   4     9029.37     9932.08    145.76 o 
  -5   1   4        2.74       29.58      3.05 o 
  -3   1   4    18995.10    20068.71    247.15 o 
  -1   1   4     4871.74     4618.60     48.01 o 
   1   1   4     1988.42     2116.97     23.53 o 
   3   1   4      132.91      169.45      4.47 o 
   5   1   4     2327.42     2759.20     39.70 o 
   7   1   4      136.34      113.98      6.36 o 
   9   1   4      161.17      129.36      9.36 o 
  11   1   4      166.93      190.73      9.89 o 
  13   1   4        9.70       11.08      7.47 o 
 -14   2   4      291.25      302.76     16.81 o 
 -12   2   4      513.40      505.22     25.70 o 
 -10   2   4      659.89      777.53     23.07 o 
  -8   2   4      567.63      481.40     12.22 o 
  -6   2   4     8202.92     9012.00    132.37 o 
  -4   2   4     4817.62     4938.98     63.82 o 
  -2   2   4     2175.95     2072.87     28.45 o 
   0   2   4     1527.90     1462.28     21.33 o 
   2   2   4    33259.42    35411.07    387.76 o 
   4   2   4     2783.57     3307.82     40.06 o 
   6   2   4      191.29      189.93      7.07 o 
   8   2   4     1661.19     1675.15     28.87 o 
  10   2   4      967.16      948.39     23.95 o 
  12   2   4      307.18      316.40     14.55 o 
 -15   3   4       33.18       30.26     12.01 o 
 -13   3   4       54.88       58.43      8.96 o 
 -11   3   4       42.86       43.47      7.30 o 
  -9   3   4        0.48        3.80      3.90 o 
  -7   3   4     1232.71     1115.99     17.90 o 
  -5   3   4     1370.15     1364.92     21.02 o 
  -3   3   4     1192.77     1536.75     19.41 o 
  -1   3   4       90.46      160.80     23.30 o 
   1   3   4        0.69        3.08      1.88 o 
   3   3   4     1702.54     1793.77     30.83 o 
   5   3   4      523.60      430.27     11.96 o 
   7   3   4      226.88      275.02     10.49 o 
   9   3   4      148.31      225.44     10.79 o 
  11   3   4       40.97       51.92      7.12 o 
  13   3   4        1.59       14.18      5.58 o 
 -14   4   4      557.80      602.52     37.24 o 
 -12   4   4     2125.94     2224.28     53.33 o 
 -10   4   4     1077.73     1166.42     31.39 o 
  -8   4   4      518.72      558.89     26.91 o 
  -6   4   4      151.55      167.82      5.34 o 
  -4   4   4     6197.47     6154.98     79.01 o 
  -2   4   4     9954.67     9877.72    143.70 o 
   0   4   4    25777.96    27561.86    394.49 o 
   2   4   4     6059.86     6876.89    103.05 o 
   4   4   4     2812.54     2365.30    111.09 o 
   6   4   4     1466.62     1459.99     28.71 o 
   8   4   4       14.58        4.54      3.74 o 
  10   4   4       23.29        8.55      4.49 o 
  12   4   4       34.71       43.76      6.72 o 
 -13   5   4       48.88       78.60      9.83 o 
 -11   5   4       15.85       18.67     11.53 o 
  -9   5   4       53.95       35.32      9.37 o 
  -7   5   4      169.00      150.27     11.86 o 
  -5   5   4      284.91      301.90      7.75 o 
  -3   5   4       27.47       10.14      2.08 o 
  -1   5   4     1051.77     1332.57     20.29 o 
   1   5   4     1181.28     1100.04     20.71 o 
   3   5   4      479.37      462.82     21.21 o 
   5   5   4      102.18      144.48      7.34 o 
   7   5   4      123.99      123.66      7.96 o 
   9   5   4      923.92      873.02     22.40 o 
  11   5   4      252.03      248.01     13.03 o 
 -14   6   4      113.42      152.79     19.70 o 
 -12   6   4       98.08      146.54     18.26 o 
 -10   6   4      658.57      737.48     25.63 o 
  -8   6   4     1107.78     1152.58     51.41 o 
  -6   6   4     4452.06     4382.28     87.99 o 
  -4   6   4     3348.75     2992.56     49.23 o 
  -2   6   4      253.03      181.48     10.56 o 
   0   6   4      904.62      855.29     59.89 o 
   2   6   4     5185.49     5027.78     78.55 o 
   4   6   4      678.59      698.11     22.54 o 
   6   6   4      266.48      320.09     11.37 o 
   8   6   4     2081.81     2401.40     45.04 o 
  10   6   4      887.36      868.53     23.52 o 
 -13   7   4       82.56       62.72     10.02 o 
 -11   7   4       66.82       83.51     10.52 o 
  -9   7   4      362.53      376.96     17.81 o 
  -7   7   4      529.83      432.47     24.50 o 
  -5   7   4      853.88      815.51     24.79 o 
  -3   7   4      390.95      387.32     11.84 o 
  -1   7   4       13.10        3.04      3.03 o 
   1   7   4      925.40      894.02     20.78 o 
   3   7   4     1089.93     1275.15     33.97 o 
   5   7   4      133.30      114.83     10.53 o 
   7   7   4       73.67       72.11      9.68 o 
   9   7   4      110.17      118.48     34.59 o 
  11   7   4        9.64       33.14      8.28 o 
 -12   8   4      196.16      236.15     18.74 o 
 -10   8   4      385.63      521.83     40.60 o 
  -8   8   4     1800.96     1963.77     49.41 o 
  -6   8   4     5659.21     5623.68    112.62 o 
  -4   8   4     2702.77     2838.87     62.17 o 
  -2   8   4      626.72      682.43     18.50 o 
   0   8   4     1940.17     1726.53     48.19 o 
   2   8   4      515.00      543.56     16.16 o 
   4   8   4      103.49      103.35     10.87 o 
   6   8   4      295.31      285.32     27.39 o 
   8   8   4      205.09      201.00     15.09 o 
  10   8   4      301.94      347.45     36.03 o 
 -11   9   4      166.82      188.74     35.55 o 
  -9   9   4        1.92        4.14      5.40 o 
  -7   9   4      130.51      128.31     19.22 o 
  -5   9   4       32.29       26.91      6.57 o 
  -3   9   4      202.68      131.08     11.01 o 
  -1   9   4      108.03      130.85      8.46 o 
   1   9   4     1206.44     1316.42     28.81 o 
   3   9   4     1212.70     1086.17     26.35 o 
   5   9   4      577.28      441.32     19.87 o 
   7   9   4      171.20      219.66     15.97 o 
   9   9   4       37.36       51.32     16.58 o 
 -10  10   4      114.82      135.08     13.93 o 
  -8  10   4       27.10       83.59     10.73 o 
  -6  10   4      185.92      329.29     17.58 o 
  -4  10   4      414.55      341.12     16.79 o 
  -2  10   4     1159.55     1076.24     32.09 o 
   0  10   4     1775.51     1826.11     54.50 o 
   2  10   4      811.44      747.60     27.63 o 
   4  10   4      754.91      727.23     21.64 o 
   6  10   4      198.73      170.46     17.08 o 
   8  10   4       50.40       62.64     10.52 o 
  -7  11   4      232.39      190.56     20.66 o 
  -5  11   4      403.40      408.65     19.51 o 
  -3  11   4       90.41      181.28     15.37 o 
  -1  11   4      472.76      459.40     20.16 o 
   1  11   4      764.51      701.51     20.56 o 
   3  11   4      204.06      234.24     12.90 o 
   5  11   4       70.65       84.18     12.43 o 
  -4  12   4      480.44      606.72     53.09 o 
  -2  12   4      587.29      598.40     26.91 o 
   0  12   4      337.95      344.72     18.40 o 
   2  12   4      147.03      187.87     19.94 o 
 -15   1   5      105.06       76.44     10.70 o 
 -13   1   5      709.12      605.96     22.41 o 
 -11   1   5     1563.02     1442.81     36.51 o 
  -9   1   5       30.78        9.76      3.26 o 
  -7   1   5     1805.91     1532.95     23.77 o 
  -5   1   5     9326.55    10065.28    102.72 o 
  -3   1   5       31.10       35.57      2.68 o 
  -1   1   5     1609.07     1684.47     19.33 o 
   1   1   5    13539.12    13054.11    132.28 o 
   3   1   5     4362.88     4136.24     49.08 o 
   5   1   5     2718.68     2871.31     62.81 o 
   7   1   5     1465.39     1416.83     25.22 o 
   9   1   5      867.51      899.12     25.73 o 
  11   1   5      682.07      614.27     17.05 o 
  13   1   5       40.80       32.03      6.82 o 
 -14   2   5        5.35        2.16      5.44 o 
 -12   2   5       62.33       77.11      9.34 o 
 -10   2   5       20.47       20.31      5.44 o 
  -8   2   5       53.07       52.95      4.65 o 
  -6   2   5     2364.50     2245.97     32.23 o 
  -4   2   5      105.52      143.68      4.58 o 
  -2   2   5     1228.30     1268.06     22.63 o 
   0   2   5      410.84      243.25      4.83 o 
   2   2   5      178.78      136.43      4.35 o 
   4   2   5      294.13      375.07      8.57 o 
   6   2   5      961.69      989.77     22.33 o 
   8   2   5      177.06      177.64      8.46 o 
  10   2   5      109.95      117.59      9.15 o 
  12   2   5       24.89       23.39      6.19 o 
 -15   3   5      227.37      246.16     19.22 o 
 -13   3   5      780.40      661.77     24.09 o 
 -11   3   5      483.57      453.92     31.23 o 
  -9   3   5      244.73      245.29     12.62 o 
  -7   3   5       61.40       52.16      3.91 o 
  -5   3   5     2782.08     3052.60     41.94 o 
  -3   3   5     7069.51     7089.85    105.29 o 
  -1   3   5     7392.76     8103.30    147.39 o 
   1   3   5    10677.10    11452.76    167.04 o 
   3   3   5     4300.42     4251.97     56.80 o 
   5   3   5     1513.96     1240.72     31.25 o 
   7   3   5      198.50      159.58     11.21 o 
   9   3   5      576.68      482.27     21.83 o 
  11   3   5       83.67       81.95      8.67 o 
 -14   4   5       26.51       24.63      7.59 o 
 -12   4   5      125.16      133.21     11.15 o 
 -10   4   5      122.72      153.27     10.47 o 
  -8   4   5       14.81        9.12      2.73 o 
  -6   4   5      263.90      304.98      8.09 o 
  -4   4   5      889.55      804.08     12.87 o 
  -2   4   5      135.73      113.92      5.24 o 
   0   4   5     2754.14     2594.20     53.81 o 
   2   4   5      274.50      229.16      7.57 o 
   4   4   5        1.80        2.52      2.71 o 
   6   4   5      100.56       82.48      6.57 o 
   8   4   5      158.22      237.71     10.98 o 
  10   4   5      359.55      501.75     21.74 o 
  12   4   5        0.18        6.40      5.01 o 
 -13   5   5      295.96      250.80     23.54 o 
 -11   5   5      616.13      500.16     28.83 o 
  -9   5   5      116.50      119.70     10.19 o 
  -7   5   5     2877.33     2998.39     63.69 o 
  -5   5   5     4225.88     4165.70     82.55 o 
  -3   5   5      559.28      433.63     23.04 o 
  -1   5   5      418.82      508.81     43.48 o 
   1   5   5     1194.85     1302.27     32.25 o 
   3   5   5     4170.30     4380.82     69.60 o 
   5   5   5     1381.01     1029.95     22.41 o 
   7   5   5     1249.11      923.09     30.43 o 
   9   5   5      583.03      567.76     17.82 o 
  11   5   5      383.19      417.42     16.25 o 
 -12   6   5      183.56      173.47     26.91 o 
 -10   6   5      144.50      157.80     12.91 o 
  -8   6   5       25.72       14.61      5.06 o 
  -6   6   5     1943.07     1987.08     73.27 o 
  -4   6   5      697.84      644.94     20.38 o 
  -2   6   5      321.19      351.99     11.28 o 
   0   6   5      222.97      252.77     12.06 o 
   2   6   5      359.09      302.52     18.02 o 
   4   6   5        4.37       13.17      5.19 o 
   6   6   5        1.26        3.04      4.72 o 
   8   6   5        7.01       13.83      6.00 o 
  10   6   5       96.67      111.05     12.37 o 
 -13   7   5      358.05      341.15     19.28 o 
 -11   7   5      386.01      408.83     19.70 o 
  -9   7   5      710.30      687.33     24.96 o 
  -7   7   5     2023.31     1835.43     93.69 o 
  -5   7   5     1866.11     1920.57     45.69 o 
  -3   7   5      454.80      443.63     19.70 o 
  -1   7   5      109.71      122.12      7.35 o 
   1   7   5      856.65      909.23     26.99 o 
   3   7   5      760.39      806.37     25.95 o 
   5   7   5     1148.35     1159.33     33.79 o 
   7   7   5      593.66      555.81     22.59 o 
   9   7   5      781.54      650.65     25.97 o 
 -12   8   5       84.92       97.29     13.45 o 
 -10   8   5        1.03       10.74      6.11 o 
  -8   8   5      167.68      178.69     13.93 o 
  -6   8   5     1186.50     1322.47     44.20 o 
  -4   8   5      576.97      525.23     43.00 o 
  -2   8   5        9.32        9.85      5.10 o 
   0   8   5      280.77      243.31     10.45 o 
   2   8   5       14.61       23.97      6.69 o 
   4   8   5      574.28      579.82     35.31 o 
   6   8   5      437.82      453.11     20.55 o 
   8   8   5       27.37       16.98      7.11 o 
 -11   9   5        6.50        5.77     10.09 o 
  -9   9   5       11.26        8.17      5.75 o 
  -7   9   5      113.11      128.89     12.52 o 
  -5   9   5      129.37      111.51     10.81 o 
  -3   9   5     1037.44      837.94     27.01 o 
  -1   9   5     1104.83      985.37     39.64 o 
   1   9   5     1278.12     1135.25     27.95 o 
   3   9   5     2860.17     3021.40     55.55 o 
   5   9   5      344.11      403.45     23.78 o 
   7   9   5      154.47      167.80     14.75 o 
  -8  10   5      329.44      386.15     28.11 o 
  -6  10   5      950.89      917.66     30.57 o 
  -4  10   5      288.97      247.78     16.10 o 
  -2  10   5      134.24       85.28     11.53 o 
   0  10   5        3.56        6.11      5.77 o 
   2  10   5      297.16      306.33     13.73 o 
   4  10   5      306.14      371.09     15.41 o 
   6  10   5       53.91       75.66     10.86 o 
  -7  11   5       44.87       30.90      7.13 o 
  -5  11   5      125.99      131.11     22.34 o 
  -3  11   5      489.96      486.17     34.11 o 
  -1  11   5      583.67      527.77     38.68 o 
   1  11   5      900.68      937.80     31.42 o 
   3  11   5      282.60      281.40     14.33 o 
   5  11   5      118.97      119.67     10.96 o 
  -4  12   5      210.36      242.51     23.54 o 
  -2  12   5      169.29      167.75     16.34 o 
   0  12   5      231.73      230.74     16.26 o 
   2  12   5      259.76      296.03     18.68 o 
 -14   0   6      178.47      177.29     18.74 o 
 -12   0   6     2326.85     2323.02     75.91 o 
 -10   0   6     7724.57     8241.48    166.72 o 
  -8   0   6    16714.73    17469.55    309.27 o 
  -6   0   6      496.77      617.52     15.32 o 
  -4   0   6     3561.71     3553.99     53.93 o 
  -2   0   6       10.62       15.97      2.32 o 
   0   0   6     2717.57     2513.26     40.03 o 
   2   0   6     1586.18     1275.50     25.91 o 
   4   0   6     7506.66     8080.04    148.63 o 
   6   0   6      605.80      477.60     37.72 o 
   8   0   6     1171.46     1174.81     32.95 o 
  10   0   6      847.62      895.99     35.07 o 
  12   0   6       26.22       24.68     15.37 o 
 -15   1   6        0.25       -2.14      5.54 o 
 -13   1   6        2.89        8.86      5.40 o 
 -11   1   6     1287.47     1209.65     29.41 o 
  -9   1   6       13.20       22.20      3.36 o 
  -7   1   6     1201.67     1232.84     21.91 o 
  -5   1   6      536.18      433.34      6.94 o 
  -3   1   6      527.11      491.86      7.34 o 
  -1   1   6       58.22       97.63      3.27 o 
   1   1   6     4314.65     5546.99     58.67 o 
   3   1   6      186.30      204.95      5.66 o 
   5   1   6       32.65       26.05      3.65 o 
   7   1   6      323.67      380.80     11.51 o 
   9   1   6      196.52      138.75      8.34 o 
  11   1   6       20.30       21.28      5.33 o 
 -14   2   6      237.20      279.19     16.11 o 
 -12   2   6      709.37      710.92     32.91 o 
 -10   2   6      325.44      365.65     23.92 o 
  -8   2   6      175.54      200.92      7.39 o 
  -6   2   6     8303.69     8615.34    109.94 o 
  -4   2   6     6357.41     6201.43     79.96 o 
  -2   2   6     7094.50     7196.90     81.82 o 
   0   2   6      441.12      545.65      8.58 o 
   2   2   6     5948.22     6205.03     71.91 o 
   4   2   6     3394.53     3453.12     42.69 o 
   6   2   6      956.01     1021.01     22.88 o 
   8   2   6      779.28      797.72     18.36 o 
  10   2   6      186.86      172.59     11.09 o 
  12   2   6      310.04      301.71     23.89 o 
 -15   3   6       36.40       49.01     12.97 o 
 -13   3   6       26.42       21.02      6.62 o 
 -11   3   6      100.98       55.11      7.62 o 
  -9   3   6        2.36        6.16      2.94 o 
  -7   3   6      502.12      593.48     15.12 o 
  -5   3   6     2054.04     2303.60     33.01 o 
  -3   3   6      612.36      659.08     15.05 o 
  -1   3   6      412.03      374.36     11.34 o 
   1   3   6     1322.63     1288.35     20.34 o 
   3   3   6     3294.85     3744.93     51.04 o 
   5   3   6      247.49      316.61     10.70 o 
   7   3   6      340.55      425.28     14.00 o 
   9   3   6        1.57        3.13      4.34 o 
  11   3   6       19.37       23.31      6.24 o 
 -14   4   6      415.52      418.00     28.35 o 
 -12   4   6      721.95      802.12     26.83 o 
 -10   4   6       94.99      122.82     10.57 o 
  -8   4   6      638.63      564.30     15.11 o 
  -6   4   6     4493.75     4380.91     69.60 o 
  -4   4   6    16263.50    15876.31    230.00 o 
  -2   4   6     3046.42     3282.14     66.03 o 
   0   4   6     5671.11     5753.08    109.34 o 
   2   4   6     5314.33     5113.07     79.31 o 
   4   4   6        9.51       13.41      3.20 o 
   6   4   6      579.49      422.19     13.55 o 
   8   4   6       18.15       35.51      6.05 o 
  10   4   6      675.62      681.09     20.91 o 
 -13   5   6       36.57       41.75     12.01 o 
 -11   5   6      102.67       71.83      9.34 o 
  -9   5   6       26.77       37.73      6.79 o 
  -7   5   6       25.55       12.38      4.92 o 
  -5   5   6      113.27      172.69     17.06 o 
  -3   5   6      105.26       81.90      7.64 o 
  -1   5   6      310.46      252.52     12.17 o 
   1   5   6      537.73      703.81     22.05 o 
   3   5   6       40.35       49.79     10.81 o 
   5   5   6     1305.03     1174.26     32.78 o 
   7   5   6      726.07      658.01     25.70 o 
   9   5   6       89.14      109.82     12.06 o 
  11   5   6        1.84       15.16      6.91 o 
 -12   6   6      427.01      461.53     36.76 o 
 -10   6   6      981.33     1094.49     32.95 o 
  -8   6   6      835.02      803.34     37.24 o 
  -6   6   6      713.57      626.95     21.06 o 
  -4   6   6     1312.95     1214.85     31.59 o 
  -2   6   6     1806.25     1577.35     38.19 o 
   0   6   6      459.59      398.47     16.11 o 
   2   6   6     1884.60     1902.88     45.51 o 
   4   6   6     2809.82     3350.95     72.35 o 
   6   6   6     1124.76     1317.10     37.53 o 
   8   6   6      625.24      658.68     25.29 o 
  10   6   6      152.61      177.95     25.22 o 
 -13   7   6      210.91      219.80     16.47 o 
 -11   7   6      240.53      235.81     16.13 o 
  -9   7   6      249.92      256.41     15.46 o 
  -7   7   6       93.65      100.90     26.43 o 
  -5   7   6      117.52       97.80     20.42 o 
  -3   7   6      813.14      822.13     25.31 o 
  -1   7   6      171.76      191.12     20.18 o 
   1   7   6       21.43        6.04      4.61 o 
   3   7   6      819.62      872.13     28.03 o 
   5   7   6        5.43        2.52      5.77 o 
   7   7   6        0.46        9.84      6.35 o 
   9   7   6      114.37      159.88     17.30 o 
 -12   8   6      512.76      582.78     25.14 o 
 -10   8   6     1701.84     1757.86     47.90 o 
  -8   8   6     1178.77     1347.46     38.89 o 
  -6   8   6     1162.79     1193.94     55.73 o 
  -4   8   6     1801.71     1635.88     57.42 o 
  -2   8   6      113.82      115.33     10.53 o 
   0   8   6      209.82      225.69     13.93 o 
   2   8   6      574.56      539.06     21.40 o 
   4   8   6      156.38      163.81     13.76 o 
   6   8   6      567.50      604.88     24.62 o 
   8   8   6      212.44      222.86     17.15 o 
 -11   9   6       16.48       19.89     15.13 o 
  -9   9   6       26.40       15.52      6.62 o 
  -7   9   6       16.73        7.49      5.40 o 
  -5   9   6      337.38      300.78     22.34 o 
  -3   9   6      719.73      838.15     30.51 o 
  -1   9   6      231.00      180.82     21.38 o 
   1   9   6     1200.37     1017.20     31.76 o 
   3   9   6      844.89      858.87     29.53 o 
   5   9   6       29.23       40.78      8.81 o 
   7   9   6       11.05       21.57      8.89 o 
  -8  10   6       37.84       59.10      9.15 o 
  -6  10   6      878.00      809.01     28.87 o 
  -4  10   6     1194.93     1184.86     71.11 o 
  -2  10   6      581.27      640.78     25.22 o 
   0  10   6     1316.79     1209.08     75.67 o 
   2  10   6      417.20      324.65     19.46 o 
   4  10   6       44.77       39.27      6.92 o 
   6  10   6       51.45       64.65     10.70 o 
  -7  11   6       30.89       78.54     10.52 o 
  -5  11   6      478.32      485.11     21.82 o 
  -3  11   6      454.83      400.23     19.67 o 
  -1  11   6      138.68      179.84     14.60 o 
   1  11   6      205.90      218.30     16.13 o 
   3  11   6      141.48      151.04     14.89 o 
  -4  12   6      325.92      286.18     18.49 o 
  -2  12   6      158.57      163.73     14.26 o 
   0  12   6       81.08       95.96     11.69 o 
 -15   1   7       91.54       89.46     11.53 o 
 -13   1   7      268.49      238.56     14.61 o 
 -11   1   7     1290.01     1268.49     24.20 o 
  -9   1   7      252.93      256.60      8.29 o 
  -7   1   7        7.45       15.71      4.14 o 
  -5   1   7     5599.46     6149.20     71.40 o 
  -3   1   7     5356.75     5199.03     54.94 o 
  -1   1   7      754.02      706.33     10.40 o 
   1   1   7     5226.58     5419.63     57.95 o 
   3   1   7     3650.64     3703.79     73.23 o 
   5   1   7     1561.19     1732.59     28.65 o 
   7   1   7     1432.95     1294.96     24.74 o 
   9   1   7      179.92      145.01      8.81 o 
  11   1   7      125.08      147.22      9.86 o 
 -14   2   7        0.86        1.41      5.94 o 
 -12   2   7       56.52       72.11      6.92 o 
 -10   2   7      359.98      333.08     10.68 o 
  -8   2   7      279.71      317.31      9.05 o 
  -6   2   7        3.76        7.19      1.98 o 
  -4   2   7      540.10      485.77      9.66 o 
  -2   2   7       41.04       61.47      3.04 o 
   0   2   7       82.13       90.13      3.52 o 
   2   2   7     1548.06     1638.34     22.68 o 
   4   2   7      126.09       86.30      5.36 o 
   6   2   7       37.63       17.35      3.75 o 
   8   2   7        0.93       -2.96      3.15 o 
  10   2   7        1.81       -0.42      4.16 o 
 -15   3   7       44.89       40.36     12.49 o 
 -13   3   7      323.91      245.52     22.10 o 
 -11   3   7      244.36      220.22     13.20 o 
  -9   3   7      322.43      342.13      9.59 o 
  -7   3   7     1128.07     1083.58     19.83 o 
  -5   3   7     5200.50     4844.99    196.38 o 
  -3   3   7     5991.07     6173.63     93.90 o 
  -1   3   7     1905.38     1998.59     30.48 o 
   1   3   7     3150.55     3010.36     37.65 o 
   3   3   7     2176.34     1974.61     27.01 o 
   5   3   7      545.67      459.06     12.02 o 
   7   3   7       27.44       41.03      6.07 o 
   9   3   7      519.61      504.99     17.46 o 
  11   3   7      395.65      432.20     17.24 o 
 -14   4   7       29.10       26.43     11.53 o 
 -12   4   7       29.21       48.53     12.49 o 
 -10   4   7        0.42        5.51      3.65 o 
  -8   4   7       44.77       35.89      8.46 o 
  -6   4   7        8.41        8.69      3.37 o 
  -4   4   7     1321.82     1175.09     24.19 o 
  -2   4   7       62.64       49.76      6.43 o 
   0   4   7      161.73      111.82     16.10 o 
   2   4   7        2.47       -2.15      2.78 o 
   4   4   7      205.43      265.14     13.54 o 
   6   4   7      155.57      305.54     17.78 o 
   8   4   7        5.59       11.32      4.70 o 
  10   4   7       31.94        8.59      6.77 o 
 -13   5   7      184.73      161.43     20.66 o 
 -11   5   7      934.91      948.43     30.03 o 
  -9   5   7      167.34      194.67     12.40 o 
  -7   5   7      250.15      242.18     12.52 o 
  -5   5   7     2281.26     2545.91     55.17 o 
  -3   5   7     1235.86     1361.35     93.45 o 
  -1   5   7      936.89     1063.19     28.67 o 
   1   5   7     1291.34     1156.87     34.83 o 
   3   5   7     2682.77     2178.79     50.77 o 
   5   5   7     1178.26     1027.19     45.16 o 
   7   5   7      993.30      937.53     30.40 o 
   9   5   7      133.92      146.69     14.10 o 
 -12   6   7       56.73       81.68     10.60 o 
 -10   6   7      273.68      242.58     20.18 o 
  -8   6   7        0.82       -2.65      4.58 o 
  -6   6   7      421.99      428.79     17.32 o 
  -4   6   7     1215.85     1228.60     32.59 o 
  -2   6   7      348.69      309.47     14.22 o 
   0   6   7      219.83      254.16     19.22 o 
   2   6   7        0.76       -0.05      4.85 o 
   4   6   7        2.37       16.10      6.12 o 
   6   6   7      157.48      181.75     14.26 o 
   8   6   7      155.41      152.48     14.17 o 
  10   6   7       14.25       16.46      7.45 o 
 -11   7   7      556.72      559.83     23.43 o 
  -9   7   7      381.10      455.51     23.54 o 
  -7   7   7      583.02      665.05     31.71 o 
  -5   7   7      525.90      532.73     20.20 o 
  -3   7   7       43.96       62.16      8.13 o 
  -1   7   7      250.71      300.41     22.58 o 
   1   7   7     1779.91     1888.25     46.87 o 
   3   7   7     1176.46     1192.62    123.00 o 
   5   7   7     1411.10     1191.84     36.17 o 
   7   7   7      238.05      219.27     16.30 o 
   9   7   7      148.15      162.71     15.77 o 
 -10   8   7      301.70      444.18     40.60 o 
  -8   8   7       73.40       81.96     10.81 o 
  -6   8   7      235.63      226.95     14.61 o 
  -4   8   7      444.01      365.33     17.32 o 
  -2   8   7      162.83      165.05     12.17 o 
   0   8   7      439.42      491.33     20.20 o 
   2   8   7      728.92      764.40     64.38 o 
   4   8   7      175.23      107.91     12.40 o 
   6   8   7       42.36       39.29      8.62 o 
   8   8   7        1.26       11.27      6.62 o 
  -9   9   7       11.01        4.91      6.00 o 
  -7   9   7      381.19      321.67     32.43 o 
  -5   9   7      554.25      580.61     22.93 o 
  -3   9   7     1054.11     1034.04     32.27 o 
  -1   9   7     1941.24     1781.40     46.37 o 
   1   9   7      491.04      463.77     20.72 o 
   3   9   7      650.90      653.83     26.67 o 
   5   9   7       83.95       93.27     11.88 o 
   7   9   7       58.98       46.74     20.18 o 
  -8  10   7       90.72      106.74     12.25 o 
  -6  10   7      284.24      304.86     22.10 o 
  -4  10   7       35.07       32.90      7.64 o 
  -2  10   7       90.14       93.76     11.01 o 
   0  10   7       85.07      129.48     12.91 o 
   2  10   7      165.15      201.22     34.83 o 
   4  10   7      270.40      283.93     18.85 o 
  -5  11   7      266.95      267.45     17.83 o 
  -3  11   7      618.61      609.50     50.93 o 
  -1  11   7      307.80      346.49     42.76 o 
   1  11   7      239.77      276.95     20.66 o 
   3  11   7      125.32      143.77     24.26 o 
 -14   0   8     1278.87     1318.38     53.33 o 
 -12   0   8     4270.27     4189.13    123.00 o 
 -10   0   8      573.63      631.24     20.54 o 
  -8   0   8     1329.94     1432.36     66.78 o 
  -6   0   8     1032.27     1094.37     27.12 o 
  -4   0   8       17.09       20.41      3.12 o 
  -2   0   8      374.26      542.92     12.66 o 
   0   0   8     1231.31     1396.61     25.79 o 
   2   0   8     3850.02     3744.12     59.63 o 
   4   0   8     6909.10     6681.66    101.76 o 
   6   0   8      640.85      649.69     22.08 o 
   8   0   8      264.23      217.91     25.70 o 
  10   0   8      212.31      288.69     23.78 o 
 -15   1   8      151.88      137.75     18.50 o 
 -13   1   8       85.02       75.61      9.49 o 
 -11   1   8       15.66        7.70      3.65 o 
  -9   1   8       21.16       38.38      4.37 o 
  -7   1   8       66.07       84.56      4.96 o 
  -5   1   8        2.91        9.89      2.09 o 
  -3   1   8      765.12      940.36     20.52 o 
  -1   1   8        3.53       15.74      2.10 o 
   1   1   8       70.48       64.66      3.48 o 
   3   1   8        0.63        5.25      2.12 o 
   5   1   8      511.05      350.94     10.61 o 
   7   1   8       93.46      101.68      7.25 o 
   9   1   8       39.25       70.97      7.00 o 
  11   1   8       15.42       26.66      5.57 o 
 -14   2   8       11.86       30.27     10.57 o 
 -12   2   8      413.50      389.84     13.66 o 
 -10   2   8     2436.03     2438.60     37.93 o 
  -8   2   8      443.30      429.38     12.46 o 
  -6   2   8     1626.53     1554.05     22.05 o 
  -4   2   8     3688.27     3662.54     44.85 o 
  -2   2   8     6946.59     6969.41     73.31 o 
   0   2   8      667.36      704.68     11.16 o 
   2   2   8     1631.84     1684.41     23.72 o 
   4   2   8     1708.42     1834.51     30.06 o 
   6   2   8      202.01      171.51      8.29 o 
   8   2   8      737.50      709.22     17.95 o 
  10   2   8      217.33      194.21     10.85 o 
 -13   3   8        1.93        2.40      7.69 o 
 -11   3   8      223.67      230.66     13.59 o 
  -9   3   8      453.71      552.74     20.32 o 
  -7   3   8      205.85      265.21      8.64 o 
  -5   3   8      168.38      157.41     11.53 o 
  -3   3   8      109.69      108.77     12.21 o 
  -1   3   8     2352.22     2532.46     37.69 o 
   1   3   8      511.24      488.33     16.09 o 
   3   3   8      392.18      535.42     15.29 o 
   5   3   8       53.25      120.91      8.50 o 
   7   3   8       72.88       68.74      7.34 o 
   9   3   8        3.60       26.70      6.24 o 
 -14   4   8       36.81       61.50     13.93 o 
 -12   4   8      420.47      384.68     17.92 o 
 -10   4   8      920.88      876.49     21.52 o 
  -8   4   8     2592.28     2384.87     43.04 o 
  -6   4   8     3033.95     2779.01     48.03 o 
  -4   4   8     6775.97     6292.79    157.36 o 
  -2   4   8     2103.12     1875.92     42.93 o 
   0   4   8       17.52       62.47      5.67 o 
   2   4   8      147.55       95.25      7.95 o 
   4   4   8       13.71       -0.93      4.58 o 
   6   4   8      523.89      624.85     23.26 o 
   8   4   8      301.66      271.45     40.36 o 
  10   4   8      253.87      223.79     17.29 o 
 -13   5   8       32.68       28.35     11.53 o 
 -11   5   8       67.01       58.26      9.85 o 
  -9   5   8      147.72      167.89      9.48 o 
  -7   5   8       52.35       45.77      6.96 o 
  -5   5   8      668.90      554.41     19.33 o 
  -3   5   8      642.24      680.74     29.07 o 
  -1   5   8      119.40       90.31      8.96 o 
   1   5   8     1125.25     1142.03     25.02 o 
   3   5   8     1908.60     1856.88     46.01 o 
   5   5   8      361.62      344.38     17.15 o 
   7   5   8       17.73       11.72      6.77 o 
   9   5   8       12.02       19.24      7.04 o 
 -12   6   8      483.80      566.94     34.59 o 
 -10   6   8      356.85      394.34     18.34 o 
  -8   6   8      238.41      259.83     15.05 o 
  -6   6   8      591.86      493.03     29.07 o 
  -4   6   8      916.76      727.26     23.41 o 
  -2   6   8     1613.78     1556.13     49.49 o 
   0   6   8     1083.88     1223.68     34.08 o 
   2   6   8     2159.92     2467.32     57.89 o 
   4   6   8     2091.30     2214.07     54.33 o 
   6   6   8      115.19      111.45     12.37 o 
   8   6   8      127.34      134.22     14.44 o 
 -11   7   8      135.31      126.62     13.08 o 
  -9   7   8       15.40       29.04      7.25 o 
  -7   7   8      157.16      144.17     15.61 o 
  -5   7   8       80.98       73.36      9.17 o 
  -3   7   8       42.19       83.07      9.44 o 
  -1   7   8      482.35      448.41     18.99 o 
   1   7   8       54.80       95.24     10.70 o 
   3   7   8      106.41      171.01     15.37 o 
   5   7   8      280.52      315.98     18.68 o 
   7   7   8        0.31       -5.29      5.54 o 
 -10   8   8      581.65      667.43     26.15 o 
  -8   8   8      436.12      437.24     20.66 o 
  -6   8   8      145.76      134.64     12.49 o 
  -4   8   8      614.13      557.70     21.74 o 
  -2   8   8      161.45      152.08     12.56 o 
   0   8   8       26.13       21.86      6.79 o 
   2   8   8     1079.75      964.44     58.14 o 
   4   8   8      353.81      368.89     19.36 o 
   6   8   8       75.10       84.10     11.72 o 
  -9   9   8       70.59       76.51     10.81 o 
  -7   9   8      105.36      126.56     37.96 o 
  -5   9   8      151.36      161.92     13.59 o 
  -3   9   8     1390.22     1246.86     66.78 o 
  -1   9   8      547.90      518.14     27.87 o 
   1   9   8       46.48       42.06     10.81 o 
   3   9   8      118.95      151.06     32.43 o 
   5   9   8       51.31       82.59     22.10 o 
  -8  10   8      312.27      351.40     19.85 o 
  -6  10   8      524.78      668.57     26.49 o 
  -4  10   8     1229.55     1069.10     34.82 o 
  -2  10   8      280.02      194.33     15.12 o 
   0  10   8       79.71       75.28     14.65 o 
   2  10   8       70.74       82.00     18.26 o 
   4  10   8      102.15      137.15     14.56 o 
  -5  11   8      257.41      270.08     25.94 o 
  -3  11   8      267.07      265.64     43.00 o 
  -1  11   8       41.44       39.93     11.53 o 
   1  11   8       34.85       55.17      9.68 o 
 -13   1   9       55.49       43.72     11.05 o 
 -11   1   9      503.17      522.49     13.73 o 
  -9   1   9      851.59      943.51     22.22 o 
  -7   1   9       96.73       88.06      6.97 o 
  -5   1   9     1621.71     1680.41     26.60 o 
  -3   1   9     5793.51     5761.76     68.00 o 
  -1   1   9     1069.23     1077.54     15.25 o 
   1   1   9     1771.48     1994.14     25.06 o 
   3   1   9     3513.97     3468.99     40.44 o 
   5   1   9      384.69      341.09     10.85 o 
   7   1   9      151.39      125.36      8.11 o 
   9   1   9      124.98      125.17      9.09 o 
 -14   2   9       19.32       20.66      9.61 o 
 -12   2   9        0.10       -0.43      5.04 o 
 -10   2   9      104.65      105.09      7.74 o 
  -8   2   9        0.50        0.27      2.81 o 
  -6   2   9      237.28      261.22     10.82 o 
  -4   2   9      112.53       76.98      4.99 o 
  -2   2   9      849.40      816.47     25.31 o 
   0   2   9        0.23        3.59      2.20 o 
   2   2   9       48.96       85.26      6.03 o 
   4   2   9      103.62       85.78      6.03 o 
   6   2   9       27.57        8.81      3.98 o 
   8   2   9       68.84       72.04      7.08 o 
  10   2   9        0.03        3.93      5.18 o 
 -13   3   9      158.93      139.26     17.78 o 
 -11   3   9      455.62      440.68     15.14 o 
  -9   3   9      520.15      535.83     16.28 o 
  -7   3   9     1072.59     1090.72     20.54 o 
  -5   3   9     3018.66     3237.23     47.04 o 
  -3   3   9     3342.94     3471.00     49.88 o 
  -1   3   9      819.45      745.59     15.76 o 
   1   3   9      153.57      109.36      5.95 o 
   3   3   9       23.76       18.87      4.37 o 
   5   3   9     1270.71     1216.61     28.01 o 
   7   3   9      471.84      534.28     29.55 o 
   9   3   9      108.19       86.49     11.20 o 
 -14   4   9        0.13        1.44      7.69 o 
 -12   4   9       25.02       14.50     11.77 o 
 -10   4   9        0.31        4.09      3.95 o 
  -8   4   9       82.00       68.77      5.63 o 
  -6   4   9       87.53       84.66      7.84 o 
  -4   4   9      743.19      667.42     22.45 o 
  -2   4   9        8.89        4.52      3.11 o 
   0   4   9        6.67       -1.15      3.29 o 
   2   4   9       26.33      105.40      7.43 o 
   4   4   9      308.96      424.42     18.51 o 
   6   4   9       74.90       52.30      8.76 o 
   8   4   9        1.20        8.91      6.69 o 
 -13   5   9       41.42       38.19      8.32 o 
 -11   5   9      357.95      361.31     25.94 o 
  -9   5   9      521.41      665.99     28.75 o 
  -7   5   9      125.73      162.32      9.20 o 
  -5   5   9      599.79      617.16     20.99 o 
  -3   5   9     1431.61     1497.19     37.85 o 
  -1   5   9     1457.90     1231.62     26.79 o 
   1   5   9     1395.97     1103.05     30.03 o 
   3   5   9     2100.23     1958.32     48.55 o 
   5   5   9      200.75      189.37     14.56 o 
   7   5   9      158.85      158.20     14.44 o 
 -12   6   9       16.23       37.96     12.49 o 
 -10   6   9      283.58      326.95     16.61 o 
  -8   6   9      205.12      196.38     13.39 o 
  -6   6   9       68.21       63.76      8.76 o 
  -4   6   9       12.64       15.94      5.54 o 
  -2   6   9       27.36       31.19      6.69 o 
   0   6   9      141.06      129.35     11.69 o 
   2   6   9      153.49      178.33     13.58 o 
   4   6   9      246.48      261.30     16.47 o 
   6   6   9       40.46       49.63      9.34 o 
   8   6   9       16.50       12.01      7.81 o 
 -11   7   9      394.81      463.11     21.18 o 
  -9   7   9      126.96      136.63     12.66 o 
  -7   7   9        3.86       14.69      6.73 o 
  -5   7   9      511.39      520.50     44.20 o 
  -3   7   9      844.31      854.03     27.65 o 
  -1   7   9      365.11      354.04     17.29 o 
   1   7   9     1631.80     1513.53     41.59 o 
   3   7   9      713.33      569.58     23.72 o 
   5   7   9      458.56      380.12     22.58 o 
   7   7   9       20.89       25.62      8.66 o 
 -10   8   9      251.46      328.96     19.63 o 
  -8   8   9       39.40       34.63     16.10 o 
  -6   8   9       36.41       32.25      7.25 o 
  -4   8   9      624.21      582.25     22.84 o 
  -2   8   9      195.74      207.22     24.26 o 
   0   8   9      102.42       94.57     11.01 o 
   2   8   9      130.70      132.09     21.38 o 
   4   8   9       25.58       16.49      6.96 o 
   6   8   9       68.44      103.18     14.65 o 
  -9   9   9       79.83       76.15     10.53 o 
  -7   9   9      453.01      477.10     48.29 o 
  -5   9   9      938.86      841.90     35.55 o 
  -3   9   9      427.42      505.99     28.59 o 
  -1   9   9      750.84      869.44     30.05 o 
   1   9   9       83.64      105.66     12.23 o 
   3   9   9      105.73       97.43     12.06 o 
  -6  10   9       32.61       41.62     13.21 o 
  -4  10   9       70.50       68.40      9.78 o 
  -2  10   9      107.36      149.51     14.17 o 
   0  10   9      179.16      208.92     16.34 o 
   2  10   9       47.65       57.90     10.02 o 
 -12   0  10      843.29      854.48     27.01 o 
 -10   0  10      806.41      824.37     39.64 o 
  -8   0  10       15.68       18.12      4.85 o 
  -6   0  10      514.31      638.68     19.77 o 
  -4   0  10     1323.55     1196.77     33.87 o 
  -2   0  10     4191.90     4117.28     65.24 o 
   0   0  10     4064.61     4226.55     67.67 o 
   2   0  10      262.56      207.24     10.15 o 
   4   0  10        7.94       17.90      6.73 o 
   6   0  10      348.44      402.81     18.15 o 
   8   0  10       31.14       58.83     14.89 o 
 -13   1  10       30.72       47.58      7.98 o 
 -11   1  10       66.09       77.11      7.38 o 
  -9   1  10       27.51       34.61      5.36 o 
  -7   1  10       56.33       81.14      6.46 o 
  -5   1  10      181.20      157.15      8.09 o 
  -3   1  10      242.36      218.48      7.65 o 
  -1   1  10       22.77       13.05      2.78 o 
   1   1  10       97.48       57.35      4.30 o 
   3   1  10      339.80      452.97     10.73 o 
   5   1  10      417.30      391.37     12.17 o 
   7   1  10       38.40       56.63      6.22 o 
   9   1  10       36.05       46.00      6.34 o 
 -14   2  10      130.05      135.97     18.26 o 
 -12   2  10      268.40      250.07     13.76 o 
 -10   2  10     1024.39      999.58     24.22 o 
  -8   2  10     1067.31      963.57     35.95 o 
  -6   2  10     2000.22     1977.45     49.29 o 
  -4   2  10      739.31      652.54     14.41 o 
  -2   2  10     1483.35     1548.80     26.21 o 
   0   2  10      846.82      986.36     16.86 o 
   2   2  10      642.04      541.95     13.11 o 
   4   2  10     1322.37     1366.87     33.42 o 
   6   2  10      256.03      282.69     13.03 o 
   8   2  10       91.34       66.79     13.93 o 
 -13   3  10       36.31       34.60      7.47 o 
 -11   3  10      177.29      175.55     10.38 o 
  -9   3  10       14.84       24.27      5.49 o 
  -7   3  10       16.59       22.08      6.11 o 
  -5   3  10      245.55      252.04      8.93 o 
  -3   3  10      118.38       99.24      6.11 o 
  -1   3  10      159.18      184.61      8.02 o 
   1   3  10      234.65      357.84     14.52 o 
   3   3  10      185.90      128.36      8.75 o 
   5   3  10        1.54       11.34      4.51 o 
   7   3  10        0.21        0.55      5.66 o 
 -12   4  10      842.94      730.81     26.81 o 
 -10   4  10     1663.06     1453.86     32.16 o 
  -8   4  10     1091.71      973.37     24.12 o 
  -6   4  10      502.07      454.02     12.48 o 
  -4   4  10     1556.99     1615.35     28.19 o 
  -2   4  10        4.14        4.86      3.30 o 
   0   4  10      968.51      780.40     19.84 o 
   2   4  10      158.52      246.33     14.41 o 
   4   4  10      990.34     1001.23     31.23 o 
   6   4  10      528.83      416.82     20.01 o 
   8   4  10      166.12      102.39     12.10 o 
 -13   5  10       45.55       40.27      8.77 o 
 -11   5  10        0.95        0.00      5.78 o 
  -9   5  10      151.94      151.19     13.89 o 
  -7   5  10       26.95       44.66      6.05 o 
  -5   5  10        6.67        0.85      3.66 o 
  -3   5  10     1012.34     1113.31     25.77 o 
  -1   5  10     1267.21     1169.27     26.55 o 
   1   5  10      476.00      421.93     14.65 o 
   3   5  10        5.34        6.56      5.40 o 
   5   5  10       60.78       71.59     10.32 o 
   7   5  10       13.24        6.02      6.35 o 
 -12   6  10      172.90      187.08     15.19 o 
 -10   6  10      191.40      162.88     20.18 o 
  -8   6  10      200.42      171.36     21.86 o 
  -6   6  10      734.02      645.85     23.23 o 
  -4   6  10      707.91      645.42     41.32 o 
  -2   6  10     1970.56     2177.19     52.58 o 
   0   6  10     1889.24     2089.22     41.25 o 
   2   6  10      160.59      179.24     14.29 o 
   4   6  10      307.55      385.95     20.01 o 
   6   6  10      128.26      109.78     13.05 o 
 -11   7  10      108.98       89.85     16.82 o 
  -9   7  10        5.58        9.57      5.54 o 
  -7   7  10        0.93       13.89      5.88 o 
  -5   7  10      215.05      172.67     13.20 o 
  -3   7  10        0.72        7.24      5.75 o 
  -1   7  10      136.74      149.09     12.86 o 
   1   7  10       78.85      139.80     13.24 o 
   3   7  10       15.49       23.85      7.27 o 
   5   7  10       20.81       28.20      8.32 o 
 -10   8  10      142.84      139.49     13.88 o 
  -8   8  10      210.99      203.37     15.39 o 
  -6   8  10       11.67       16.10      6.45 o 
  -4   8  10       79.56       82.94     31.47 o 
  -2   8  10      739.75      609.94     24.28 o 
   0   8  10      153.25      209.72     15.62 o 
   2   8  10      231.54      260.86     41.32 o 
   4   8  10       63.30       57.80      9.91 o 
  -7   9  10      357.13      373.49     19.91 o 
  -5   9  10      251.91      201.34     19.70 o 
  -3   9  10      273.35      273.56     17.49 o 
  -1   9  10      127.09      165.23     14.26 o 
   1   9  10        2.08       15.60      7.69 o 
   3   9  10       83.92      144.64     14.61 o 
  -4  10  10      264.41      270.89     18.00 o 
  -2  10  10       23.38       17.35      6.43 o 
   0  10  10       12.41       17.78      7.13 o 
 -13   1  11       36.65       41.28      8.13 o 
 -11   1  11      180.96      170.34     10.04 o 
  -9   1  11      831.86      917.06     22.79 o 
  -7   1  11      677.35      665.43     18.00 o 
  -5   1  11      474.63      456.21     29.27 o 
  -3   1  11     2678.63     2740.21     48.16 o 
  -1   1  11     2024.36     2105.59     33.49 o 
   1   1  11      243.94      233.41      7.74 o 
   3   1  11      534.98      452.61     17.55 o 
   5   1  11      237.28      242.15     12.39 o 
   7   1  11       87.15      101.48      9.52 o 
 -12   2  11       15.09       27.79      5.98 o 
 -10   2  11       11.64       20.10      5.46 o 
  -8   2  11       26.29       19.51      4.56 o 
  -6   2  11       47.18       44.07      5.80 o 
  -4   2  11       80.27       99.26     10.24 o 
  -2   2  11      179.76      226.21      8.56 o 
   0   2  11      351.57      278.06      9.65 o 
   2   2  11       11.35        5.92      3.76 o 
   4   2  11      139.51      159.90     15.76 o 
   6   2  11        5.06        1.74      4.33 o 
   8   2  11        7.77       11.94      8.40 o 
 -13   3  11       36.21       41.78      8.41 o 
 -11   3  11      559.10      613.93     28.18 o 
  -9   3  11      849.51      977.97     24.68 o 
  -7   3  11      370.42      441.26     14.96 o 
  -5   3  11      637.57      607.51     17.64 o 
  -3   3  11      787.95      727.47     21.28 o 
  -1   3  11       86.29       72.34      5.89 o 
   1   3  11      421.60      361.43     12.98 o 
   3   3  11      428.97      406.49     14.46 o 
   5   3  11      540.12      459.63     16.73 o 
   7   3  11      163.57      166.07     21.62 o 
 -12   4  11       24.75       20.28      6.77 o 
 -10   4  11       94.23       85.86      8.12 o 
  -8   4  11       86.29       96.28      8.23 o 
  -6   4  11        4.28        5.05      4.14 o 
  -4   4  11       22.10       25.12      4.47 o 
  -2   4  11       76.04      138.44      7.71 o 
   0   4  11      325.80      458.95     15.29 o 
   2   4  11        4.51        8.14      5.75 o 
   4   4  11        2.47       15.07     10.33 o 
   6   4  11       60.85       68.38     10.53 o 
 -11   5  11      114.89      158.27     10.66 o 
  -9   5  11      287.56      327.56     13.95 o 
  -7   5  11      336.72      342.05     13.95 o 
  -5   5  11      641.68      570.37     17.36 o 
  -3   5  11     1383.40     1214.45     27.84 o 
  -1   5  11     1227.06     1142.20     26.79 o 
   1   5  11      173.68      150.48     12.66 o 
   3   5  11      508.01      396.17     33.87 o 
   5   5  11      200.24      303.58     18.85 o 
 -10   6  11       78.50       81.01     10.70 o 
  -8   6  11       70.16      108.08     11.54 o 
  -6   6  11        3.26        9.90      6.05 o 
  -4   6  11      111.01      122.96      9.17 o 
  -2   6  11       85.03       83.76      8.21 o 
   0   6  11       35.08       43.65      6.58 o 
   2   6  11       85.70      126.82     13.08 o 
   4   6  11      123.40      124.37     13.59 o 
  -9   7  11      210.82      231.10     24.02 o 
  -7   7  11       20.14       31.88      7.11 o 
  -5   7  11      171.71      183.45     14.02 o 
  -3   7  11     1409.64     1434.77     40.51 o 
  -1   7  11      610.54      536.18     18.15 o 
   1   7  11      549.46      409.78     41.56 o 
   3   7  11       51.48       71.76     12.73 o 
  -8   8  11      150.89      136.15     13.20 o 
  -6   8  11        4.28       15.59     14.17 o 
  -4   8  11      219.54      208.72     15.46 o 
  -2   8  11      232.69      249.28     40.84 o 
   0   8  11        3.18        4.91      5.94 o 
   2   8  11       40.17       53.79      9.91 o 
  -5   9  11      579.51      627.35     25.76 o 
  -3   9  11      101.38      117.84     13.93 o 
  -1   9  11       70.82       61.82     10.18 o 
   1   9  11      130.76      102.20     12.52 o 
 -12   0  12       28.26       30.27     10.57 o 
 -10   0  12       37.00       38.92     10.57 o 
  -8   0  12      105.51       94.17     13.93 o 
  -6   0  12      347.11      330.56     22.58 o 
  -4   0  12     1909.80     1752.72     61.50 o 
  -2   0  12      873.97      840.32     37.00 o 
   0   0  12      328.57      332.96     21.62 o 
   2   0  12       38.68       71.33      8.32 o 
   4   0  12        1.44       13.45      7.21 o 
   6   0  12      331.20      468.93     29.79 o 
 -13   1  12        7.18       14.74      5.88 o 
 -11   1  12       54.93       54.84      8.96 o 
  -9   1  12      195.96      156.99     12.22 o 
  -7   1  12       30.48       32.59      7.93 o 
  -5   1  12        5.30        5.30     10.33 o 
  -3   1  12       10.29        1.70      3.82 o 
  -1   1  12       29.36       81.30      7.09 o 
   1   1  12      678.54      626.52     15.41 o 
   3   1  12        1.44       18.77      7.69 o 
   5   1  12       61.32       68.41     11.26 o 
   7   1  12        3.07        6.48      5.15 o 
 -12   2  12      231.78      245.02     12.75 o 
 -10   2  12      904.25      892.66     25.25 o 
  -8   2  12      329.50      274.05     13.55 o 
  -6   2  12      344.43      313.59     12.46 o 
  -4   2  12      808.02      831.58     27.88 o 
  -2   2  12     1115.42     1068.42     28.28 o 
   0   2  12      310.49      365.64     14.36 o 
   2   2  12      178.60      161.74     12.22 o 
   4   2  12      523.26      513.44     17.37 o 
   6   2  12       69.47       70.47      8.68 o 
 -11   3  12        0.61        9.28      4.80 o 
  -9   3  12        7.52       11.65      4.90 o 
  -7   3  12       10.02        5.45      4.16 o 
  -5   3  12       40.04       53.23      6.47 o 
  -3   3  12      204.59      283.98     12.28 o 
  -1   3  12       71.95       54.94      5.62 o 
   1   3  12        7.49        6.49      4.59 o 
   3   3  12        0.56        5.71      5.66 o 
   5   3  12       85.91      128.59     10.44 o 
 -12   4  12      223.97      222.28     12.91 o 
 -10   4  12      492.34      467.30     25.66 o 
  -8   4  12      855.56      848.98     23.30 o 
  -6   4  12       39.95       39.21      7.41 o 
  -4   4  12      539.95      454.49     13.40 o 
  -2   4  12       51.17      101.79      8.28 o 
   0   4  12      632.66      723.65     30.22 o 
   2   4  12      494.35      520.22     46.60 o 
   4   4  12      263.25      189.32     15.12 o 
 -11   5  12        7.45       21.55      7.04 o 
  -9   5  12       67.94       83.32      8.67 o 
  -7   5  12      172.77      179.32     11.30 o 
  -5   5  12      324.29      331.77     13.52 o 
  -3   5  12      850.63      847.50     22.62 o 
  -1   5  12       14.93        4.55      4.19 o 
   1   5  12        7.49       14.30      6.35 o 
   3   5  12       19.23       21.14      8.65 o 
   5   5  12        3.70        9.54      6.69 o 
 -10   6  12      383.78      316.50     31.47 o 
  -8   6  12      121.03      105.83     11.72 o 
  -6   6  12      670.20      704.75     42.60 o 
  -4   6  12     1460.17     1490.45     33.41 o 
  -2   6  12      366.71      397.66     38.47 o 
   0   6  12      178.53      277.81     17.15 o 
   2   6  12       75.08       84.70     11.21 o 
   4   6  12       74.78       54.54      9.83 o 
  -9   7  12       66.71       49.60      9.44 o 
  -7   7  12       12.76       13.93      7.13 o 
  -5   7  12       44.81       42.16      8.69 o 
  -3   7  12       52.42       66.26      8.00 o 
  -1   7  12       80.75      113.36     11.10 o 
   1   7  12       12.85       15.37      6.45 o 
   3   7  12        1.41       -0.71      6.31 o 
  -6   8  12      171.93      167.50     14.26 o 
  -4   8  12      118.11      132.84     14.10 o 
  -2   8  12      355.57      350.99     15.45 o 
   0   8  12       26.99       18.79     22.82 o 
 -11   1  13      147.83      173.51     13.42 o 
  -9   1  13      429.44      472.00     20.54 o 
  -7   1  13      618.42      638.11     23.95 o 
  -5   1  13      422.91      412.01     18.51 o 
  -3   1  13      767.78      750.29     25.48 o 
  -1   1  13      758.96      797.27     26.49 o 
   1   1  13       31.42       31.63      7.68 o 
   3   1  13       89.92       62.46     12.49 o 
   5   1  13      144.28      167.87     13.92 o 
 -12   2  13        0.58       17.64      6.62 o 
 -10   2  13        0.23        9.00      5.54 o 
  -8   2  13       65.45       75.73      9.51 o 
  -6   2  13       71.36       67.76     13.21 o 
  -4   2  13      100.63       83.39      8.77 o 
  -2   2  13        8.42       28.04      5.64 o 
   0   2  13       21.30       43.60      5.56 o 
   2   2  13       26.88       41.97      7.79 o 
   4   2  13       10.08       19.46      6.79 o 
 -11   3  13      173.75      215.88     23.93 o 
  -9   3  13      595.23      629.38     34.08 o 
  -7   3  13      220.85      250.37     12.46 o 
  -5   3  13       24.19       11.57      4.80 o 
  -3   3  13      176.08      147.42     13.12 o 
  -1   3  13      321.01      330.91     11.66 o 
   1   3  13      686.36      651.75     24.09 o 
   3   3  13      187.82      187.92     18.02 o 
   5   3  13      150.68      171.80     15.12 o 
 -10   4  13       27.17       30.78      6.28 o 
  -8   4  13       56.88       80.26     10.30 o 
  -6   4  13        1.17        0.09      4.51 o 
  -4   4  13       89.24      115.96      9.32 o 
  -2   4  13        5.53       19.94      5.34 o 
   0   4  13        5.12       10.58      4.94 o 
   2   4  13       53.71       43.79      8.89 o 
   4   4  13        4.65        0.55      5.77 o 
  -9   5  13      269.23      272.19     17.33 o 
  -7   5  13      394.35      361.62     15.25 o 
  -5   5  13      423.17      343.75     18.17 o 
  -3   5  13      442.20      420.05     15.70 o 
  -1   5  13      560.78      525.64     35.22 o 
   1   5  13       47.06       70.58     12.97 o 
   3   5  13       98.97      140.08     20.66 o 
  -8   6  13       24.27       41.02     13.21 o 
  -6   6  13        0.22       -4.56      5.78 o 
  -4   6  13        0.22       -3.34      5.10 o 
  -2   6  13      181.02      196.99     14.04 o 
   0   6  13      118.45      152.30     14.07 o 
   2   6  13        0.76        2.64      5.95 o 
  -7   7  13      274.47      315.57     23.54 o 
  -5   7  13      211.40      208.17     15.73 o 
  -3   7  13      645.09      584.74     22.99 o 
  -1   7  13       97.28       78.77     11.01 o 
 -10   0  14      115.15      105.22     16.34 o 
  -8   0  14      796.77      743.27     38.44 o 
  -6   0  14      351.33      316.14     24.02 o 
  -4   0  14      302.97      311.34     23.06 o 
  -2   0  14        2.45        7.69      8.17 o 
   0   0  14       11.52       15.86      9.61 o 
 -11   1  14        6.70        4.97      6.22 o 
  -9   1  14        0.83        7.15      8.65 o 
  -7   1  14        4.76        6.25      5.60 o 
  -5   1  14        3.39       -0.95      5.19 o 
  -3   1  14      226.10      237.60     15.09 o 
  -1   1  14        4.79        5.09      5.88 o 
   1   1  14        3.37       15.86      8.65 o 
 -10   2  14      252.57      228.28     16.10 o 
  -8   2  14      355.42      354.07     19.22 o 
  -6   2  14      242.13      240.79     15.80 o 
  -4   2  14       66.09       76.18     10.36 o 
  -2   2  14      483.89      441.44     19.87 o 
   0   2  14      616.07      673.31     24.93 o 
   2   2  14        5.10        8.17      8.17 o 
  -9   3  14        2.85        1.49     10.81 o 
  -7   3  14      169.34      174.59     14.10 o 
  -5   3  14        3.34       15.06      6.28 o 
  -3   3  14        0.68        6.74      4.70 o 
  -1   3  14       31.64       23.21      7.17 o 
   1   3  14       25.89       59.51      9.00 o 
   3   3  14       61.79      126.86     38.20 o 
  -8   4  14       57.62       52.14      7.56 o 
  -6   4  14       57.64       49.69      7.48 o 
  -4   4  14      133.33      162.74     11.00 o 
  -2   4  14      516.55      534.75     22.24 o 
   0   4  14      220.68      223.16     15.62 o 
   2   4  14      342.14      247.77     19.46 o 
  -7   5  14      583.02      557.38     25.49 o 
  -5   5  14       11.70        8.43      6.09 o 
  -3   5  14        0.44       -4.80      5.78 o 
  -1   5  14       35.09       55.80      7.39 o 
   1   5  14        0.32        3.05      8.41 o 
  -6   6  14      181.73      192.02     15.43 o 
  -4   6  14      108.57      123.70     13.08 o 
  -2   6  14       77.10      130.97     18.62 o 
  -9   1  15      241.93      241.44     16.47 o 
  -7   1  15      454.35      481.35     22.08 o 
  -5   1  15      187.92      194.87     14.44 o 
  -3   1  15       27.96       20.12      7.30 o 
  -1   1  15      192.56      203.08     14.41 o 
  -8   2  15        0.20       -4.10      5.66 o 
  -6   2  15        1.39       11.28      7.11 o 
  -4   2  15       11.38        8.41      6.45 o 
  -2   2  15        0.71       -0.95      6.01 o 
   0   2  15       16.71        9.13      8.65 o 
  -7   3  15       50.75       48.00      9.85 o 
  -5   3  15       53.04       62.14     10.18 o 
  -3   3  15      488.79      526.39     22.93 o 
  -1   3  15      203.46      184.02     19.70 o 
  -6   4  15        4.76        0.53      6.28 o 
  -4   4  15        7.99       13.54      8.17 o 
  -2   4  15       16.88       22.24      8.41 o 
  -6   0  16        5.95       11.05      9.61 o 
  -4   0  16        9.92       20.18     10.57 o 
  -2   0  16      236.12      284.91     24.98 o 
  -5   1  16        1.31       12.22      7.11 o 
  -3   1  16       24.75       30.90     10.33 o 
                                                 
